# Supplementary material for: 4-Chloro-N-(2-pyrid­yl)aniline
Source: Acta Crystallogr Sect E Struct Rep Online. 2008 Nov 26;64(Pt 12):o2437. doi: 10.1107/S1600536808038658 (PMC2959926; doi:10.1107/S1600536808038658)
Supplement: Supplementary file 1 [file e-64-o2437-sup1.cif]

##############################################################################
###                                                                        ###
###        Electronic paper (Acta Crystallographica Section E)             ###
###                                                                        ###
##############################################################################
#                                                                            #
# This CIF contains the data in a paper accepted for publication in Acta     #
# Crystallographica Section E. It conforms to the requirements of Notes      #
# for Authors for Section E, and has been peer reviewed under the auspices   #
# of the IUCr Commission on Journals.                                        #
#                                                                            #
# Full details of the Crystallographic Information File format               #
# are given in the paper "The Crystallographic Information File (CIF):       #
# a New Standard Archive File for Crystallography" by S. R. Hall, F. H.      #
# Allen and I. D. Brown [Acta Cryst. (1991), A47, 655-685].                  #
#                                                                            #
# The current version of the core CIF dictionary is obtainable from          #
# ftp://ftp.iucr.org/pub/cif_core.dic. The current version number is 2.4.    #
#                                                                            #
# Software is freely available for graphical display of the structure(s) in  #
# this CIF.  For information consult the CIF home page http://www.iucr.org/  #
# cif/home.html                                                              #
#                                                                            #
# This file may be used for bona fide research purposes within the           #
# scientific community so long as proper attribution is given to the journal # 
# article from which it was obtained.                                        #
#                                                                            #
##############################################################################
                                             
data_global
_audit_creation_method     SHELXL-97
_journal_date_recd_electronic     2008-11-18
_journal_date_accepted     2008-11-19
_journal_name_full     'Acta Crystallographica, Section E'
_journal_year     2008
_journal_volume     64
_journal_issue     12
_journal_page_first     o2437
_journal_page_last     o2437
_journal_paper_category     QO
_journal_coeditor_code     HB2855
_publ_contact_author
;
     Dr. Seik Weng Ng
     Department of Chemistry
     University of Malaya
     50603 Kuala Lumpur
     Malaysia
;
_publ_contact_author_email     seikweng@um.edu.my
_publ_contact_author_fax     '03 7967 4193'
_publ_contact_author_phone     '03 7967 6778'
_publ_section_title
;
4-Chloro-<i>N</i>-(2-pyridyl)aniline
;
loop_
    _publ_author_name
    _publ_author_address
    'Wan Shaffiee, Wan Ainna Mardhiah'
;
Department of Chemistry
University of Malaya
50603 Kuala Lumpur
Malaysia
;
    'Idris, Azila'
;
Department of Chemistry
University of Malaya
50603 Kuala Lumpur
Malaysia
;
    'Aiyub, Zaharah'
;
Department of Chemistry
University of Malaya
50603 Kuala Lumpur
Malaysia
;
    'Abdullah, Zanariah'
;
Department of Chemistry
University of Malaya
50603 Kuala Lumpur
Malaysia
;
    'Ng, Seik Weng'
;
Department of Chemistry
University of Malaya
50603 Kuala Lumpur
Malaysia
;
_publ_section_synopsis     .
data_I
_audit_creation_method     SHELXL-97
_chemical_name_systematic
;
4-Chloro-<i>N</i>-(2-pyridyl)aniline
;
_chemical_name_common     ?
_chemical_formula_moiety     'C11 H9 Cl N2'
_chemical_formula_sum     'C11 H9 Cl N2'
_chemical_formula_iupac     'C11 H9 Cl N2'
_chemical_formula_weight     204.65
_chemical_melting_point     ?
_symmetry_cell_setting     Monoclinic
_symmetry_space_group_name_H-M     'P 21/n'
_symmetry_space_group_name_Hall     '-P 2yn'
loop_
    _symmetry_equiv_pos_as_xyz
    'x, y, z'
    '-x+1/2, y+1/2, -z+1/2'
    '-x, -y, -z'
    'x-1/2, -y-1/2, z-1/2'
_cell_length_a     15.5096(4)
_cell_length_b     7.5519(2)
_cell_length_c     17.6846(4)
_cell_angle_alpha     90.00
_cell_angle_beta     106.284(2)
_cell_angle_gamma     90.00
_cell_volume     1988.25(9)
_cell_formula_units_Z     8
_cell_measurement_reflns_used     2114
_cell_measurement_theta_min     2.4
_cell_measurement_theta_max     21.4
_cell_measurement_temperature     296(2)
_exptl_crystal_description     rod
_exptl_crystal_colour     Colourless
_exptl_crystal_size_max     0.42
_exptl_crystal_size_mid     0.06
_exptl_crystal_size_min     0.03
_exptl_crystal_density_diffrn     1.367
_exptl_crystal_density_meas     ?
_exptl_crystal_density_method     'not measured'
_exptl_crystal_F_000     848
_exptl_absorpt_coefficient_mu     0.342
_exptl_absorpt_correction_type     Multi-scan
_exptl_absorpt_process_details     '(SADABS; Sheldrick, 1996)'
_exptl_absorpt_correction_T_min     0.8698
_exptl_absorpt_correction_T_max     0.9898
_diffrn_ambient_temperature     100(2)
_diffrn_radiation_type     MoK\a
_diffrn_radiation_wavelength     0.71073
_diffrn_radiation_source     'fine-focus sealed tube'
_diffrn_radiation_monochromator     graphite
_diffrn_measurement_device_type     'Bruker SMART APEX CCD'
_diffrn_measurement_method     \w
_diffrn_detector_area_resol_mean     ?
_diffrn_reflns_number     18472
_diffrn_reflns_av_R_equivalents     0.0414
_diffrn_reflns_av_sigmaI/netI     0.0398
_diffrn_reflns_theta_min     1.55
_diffrn_reflns_theta_max     27.50
_diffrn_reflns_theta_full     27.50
_diffrn_measured_fraction_theta_max     1.000
_diffrn_measured_fraction_theta_full     1.000
_diffrn_reflns_limit_h_min     -20
_diffrn_reflns_limit_h_max     20
_diffrn_reflns_limit_k_min     -9
_diffrn_reflns_limit_k_max     9
_diffrn_reflns_limit_l_min     -22
_diffrn_reflns_limit_l_max     22
_diffrn_standards_number     0
_diffrn_standards_interval_count     0
_diffrn_standards_interval_time     0
_diffrn_standards_decay_%     0
_reflns_number_total     4565
_reflns_number_gt     2369
_reflns_threshold_expression     I>2\s(I)
_refine_ls_structure_factor_coef     Fsqd
_refine_ls_matrix_type     full
_refine_ls_R_factor_all     0.1034
_refine_ls_R_factor_gt     0.0445
_refine_ls_wR_factor_gt     0.1039
_refine_ls_wR_factor_ref     0.1367
_refine_ls_goodness_of_fit_ref     1.000
_refine_ls_restrained_S_all     1.000
_refine_ls_number_reflns     4565
_refine_ls_number_parameters     261
_refine_ls_number_restraints     2
_refine_ls_hydrogen_treatment     mixed
_refine_ls_weighting_scheme     calc
_refine_ls_weighting_details
         'calc w=1/[\s^2^(Fo^2^)+(0.0544P)^2^+0.3184P] where P=(Fo^2^+2Fc^2^)/3'
_atom_sites_solution_hydrogens     geom
_atom_sites_solution_primary     direct
_atom_sites_solution_secondary     difmap
_refine_ls_shift/su_max     0.001
_refine_ls_shift/su_mean     0.001
_refine_diff_density_max     0.151
_refine_diff_density_min     -0.241
_refine_ls_extinction_method     none
_refine_ls_extinction_coef     ?
loop_
    _atom_type_symbol
    _atom_type_description
    _atom_type_scat_dispersion_real
    _atom_type_scat_dispersion_imag
    _atom_type_scat_source
    'C' 'C' 0.0033 0.0016
                         'International Tables Vol C Tables 4.2.6.8 and 6.1.1.4'
    'H' 'H' 0.0000 0.0000
                         'International Tables Vol C Tables 4.2.6.8 and 6.1.1.4'
    'N' 'N' 0.0061 0.0033
                         'International Tables Vol C Tables 4.2.6.8 and 6.1.1.4'
    'Cl' 'Cl' 0.1484 0.1585
                         'International Tables Vol C Tables 4.2.6.8 and 6.1.1.4'
_computing_data_collection     'APEX2 (Bruker, 2007)'
_computing_cell_refinement     'SAINT (Bruker, 2007)'
_computing_data_reduction     'SAINT (Bruker, 2007)'
_computing_structure_solution     'SHELXS97 (Sheldrick, 2008)'
_computing_structure_refinement     'SHELXL97 (Sheldrick, 2008)'
_computing_molecular_graphics     'X-SEED (Barbour, 2001)'
_computing_publication_material     'publCIF (Westrip, 2008)'
loop_
    _atom_site_type_symbol
    _atom_site_label
    _atom_site_fract_x
    _atom_site_fract_y
    _atom_site_fract_z
    _atom_site_U_iso_or_equiv
    _atom_site_adp_type
    _atom_site_calc_flag
    _atom_site_refinement_flags
    _atom_site_occupancy
    _atom_site_disorder_assembly
    _atom_site_disorder_group
    Cl Cl1 0.67109(6) 0.86166(11) 0.13818(4) 0.0915(3) Uani d . 1 . .
    Cl Cl2 0.52605(6) 0.65436(13) 0.94056(4) 0.1027(3) Uani d . 1 . .
    N N1 0.67429(13) 0.7765(3) 0.47124(11) 0.0625(5) Uani d D 1 . .
    H H1 0.6219(9) 0.782(3) 0.4794(14) 0.074(8) Uiso d D 1 . .
    N N2 0.72018(12) 0.7057(3) 0.60159(11) 0.0625(5) Uani d . 1 . .
    N N3 0.52408(13) 0.6934(3) 0.60693(11) 0.0651(6) Uani d D 1 . .
    H H3 0.5772(9) 0.691(3) 0.6004(13) 0.064(7) Uiso d D 1 . .
    N N4 0.48220(12) 0.7816(3) 0.47849(11) 0.0634(5) Uani d . 1 . .
    C C1 0.78370(17) 0.6465(4) 0.66437(14) 0.0710(7) Uani d . 1 . .
    H H1A 0.7688 0.6375 0.7116 0.085 Uiso calc R 1 . .
    C C2 0.86856(17) 0.5984(4) 0.66472(15) 0.0743(8) Uani d . 1 . .
    H H2 0.9099 0.5571 0.7102 0.089 Uiso calc R 1 . .
    C C3 0.89013(16) 0.6137(3) 0.59455(15) 0.0693(7) Uani d . 1 . .
    H H3A 0.9473 0.5828 0.5921 0.083 Uiso calc R 1 . .
    C C4 0.82822(15) 0.6738(3) 0.52878(14) 0.0614(6) Uani d . 1 . .
    H H4 0.8425 0.6842 0.4813 0.074 Uiso calc R 1 . .
    C C5 0.74264(14) 0.7197(3) 0.53411(13) 0.0528(6) Uani d . 1 . .
    C C6 0.67699(14) 0.7960(3) 0.39292(12) 0.0517(5) Uani d . 1 . .
    C C7 0.74402(15) 0.8895(3) 0.37290(14) 0.0626(6) Uani d . 1 . .
    H H7 0.7902 0.9407 0.4122 0.075 Uiso calc R 1 . .
    C C8 0.74268(16) 0.9074(3) 0.29468(15) 0.0648(7) Uani d . 1 . .
    H H8 0.7889 0.9670 0.2815 0.078 Uiso calc R 1 . .
    C C9 0.67292(17) 0.8368(3) 0.23664(14) 0.0590(6) Uani d . 1 . .
    C C10 0.60499(15) 0.7467(3) 0.25551(13) 0.0571(6) Uani d . 1 . .
    H H10 0.5576 0.7003 0.2160 0.069 Uiso calc R 1 . .
    C C11 0.60754(14) 0.7255(3) 0.33346(13) 0.0532(6) Uani d . 1 . .
    H H11 0.5619 0.6630 0.3463 0.064 Uiso calc R 1 . .
    C C12 0.41850(17) 0.8195(4) 0.41237(14) 0.0756(8) Uani d . 1 . .
    H H12 0.4368 0.8569 0.3692 0.091 Uiso calc R 1 . .
    C C13 0.32900(18) 0.8074(4) 0.40351(15) 0.0787(8) Uani d . 1 . .
    H H13 0.2873 0.8389 0.3565 0.094 Uiso calc R 1 . .
    C C14 0.30224(16) 0.7468(4) 0.46686(15) 0.0747(8) Uani d . 1 . .
    H H14 0.2415 0.7335 0.4628 0.090 Uiso calc R 1 . .
    C C15 0.36502(15) 0.7066(3) 0.53537(14) 0.0654(7) Uani d . 1 . .
    H H15 0.3478 0.6647 0.5784 0.078 Uiso calc R 1 . .
    C C16 0.45526(14) 0.7290(3) 0.54015(13) 0.0546(6) Uani d . 1 . .
    C C17 0.52001(13) 0.6854(3) 0.68456(12) 0.0504(5) Uani d . 1 . .
    C C18 0.45807(15) 0.7767(3) 0.71257(13) 0.0573(6) Uani d . 1 . .
    H H18 0.4151 0.8470 0.6784 0.069 Uiso calc R 1 . .
    C C19 0.45919(16) 0.7647(3) 0.79053(14) 0.0614(6) Uani d . 1 . .
    H H19 0.4161 0.8238 0.8084 0.074 Uiso calc R 1 . .
    C C20 0.52424(16) 0.6652(3) 0.84200(13) 0.0601(6) Uani d . 1 . .
    C C21 0.58698(15) 0.5743(3) 0.81581(13) 0.0592(6) Uani d . 1 . .
    H H21 0.6308 0.5071 0.8507 0.071 Uiso calc R 1 . .
    C C22 0.58459(14) 0.5833(3) 0.73756(13) 0.0559(6) Uani d . 1 . .
    H H22 0.6266 0.5205 0.7197 0.067 Uiso calc R 1 . .
loop_
    _atom_site_aniso_label
    _atom_site_aniso_U_11
    _atom_site_aniso_U_22
    _atom_site_aniso_U_33
    _atom_site_aniso_U_12
    _atom_site_aniso_U_13
    _atom_site_aniso_U_23
    Cl1 0.1128(6) 0.1099(6) 0.0642(4) 0.0274(5) 0.0455(4) 0.0168(4)
    Cl2 0.1127(6) 0.1427(8) 0.0617(4) 0.0110(5) 0.0395(4) 0.0276(4)
    N1 0.0442(11) 0.0929(16) 0.0500(11) 0.0058(11) 0.0123(10) 0.0067(10)
    N2 0.0496(11) 0.0902(15) 0.0470(11) -0.0002(10) 0.0125(9) -0.0015(10)
    N3 0.0437(11) 0.1038(17) 0.0470(11) 0.0070(11) 0.0112(9) 0.0061(10)
    N4 0.0528(11) 0.0867(15) 0.0499(12) 0.0078(10) 0.0132(10) 0.0019(10)
    C1 0.0581(15) 0.104(2) 0.0467(14) -0.0025(15) 0.0082(12) 0.0000(13)
    C2 0.0530(15) 0.101(2) 0.0594(16) 0.0018(14) 0.0003(12) 0.0038(14)
    C3 0.0453(13) 0.0847(19) 0.0717(17) 0.0065(13) 0.0062(13) -0.0064(14)
    C4 0.0501(13) 0.0802(18) 0.0535(14) 0.0011(12) 0.0136(11) -0.0050(12)
    C5 0.0437(12) 0.0622(14) 0.0499(13) -0.0034(11) 0.0086(11) -0.0051(11)
    C6 0.0444(12) 0.0614(14) 0.0502(13) 0.0000(11) 0.0146(10) 0.0030(11)
    C7 0.0509(14) 0.0699(16) 0.0649(15) -0.0099(12) 0.0126(12) 0.0014(12)
    C8 0.0565(14) 0.0664(16) 0.0782(17) -0.0024(12) 0.0301(13) 0.0124(13)
    C9 0.0627(15) 0.0628(16) 0.0556(14) 0.0137(12) 0.0231(12) 0.0072(11)
    C10 0.0489(13) 0.0655(16) 0.0547(14) 0.0020(11) 0.0107(11) -0.0056(11)
    C11 0.0438(12) 0.0596(14) 0.0575(14) -0.0017(11) 0.0162(11) 0.0015(11)
    C12 0.0645(17) 0.111(2) 0.0505(15) 0.0178(15) 0.0148(13) 0.0093(14)
    C13 0.0578(16) 0.119(2) 0.0516(15) 0.0208(16) 0.0031(13) 0.0020(15)
    C14 0.0464(14) 0.102(2) 0.0685(17) 0.0002(14) 0.0049(13) -0.0065(15)
    C15 0.0488(13) 0.0883(18) 0.0560(14) -0.0067(13) 0.0097(11) 0.0019(13)
    C16 0.0478(13) 0.0647(15) 0.0496(13) 0.0051(11) 0.0106(11) -0.0018(11)
    C17 0.0384(11) 0.0631(14) 0.0489(13) -0.0045(10) 0.0108(10) 0.0009(10)
    C18 0.0499(13) 0.0631(15) 0.0555(14) 0.0051(11) 0.0094(11) 0.0066(11)
    C19 0.0562(14) 0.0704(17) 0.0622(15) 0.0023(12) 0.0244(12) 0.0011(12)
    C20 0.0603(15) 0.0692(16) 0.0526(14) -0.0064(13) 0.0186(12) 0.0107(12)
    C21 0.0486(13) 0.0677(16) 0.0586(14) -0.0023(12) 0.0104(11) 0.0153(12)
    C22 0.0420(12) 0.0654(15) 0.0585(14) 0.0008(11) 0.0114(11) 0.0029(11)
loop_
    _geom_bond_atom_site_label_1
    _geom_bond_atom_site_label_2
    _geom_bond_site_symmetry_2
    _geom_bond_distance
    _geom_bond_publ_flag
    Cl1 C9 . 1.744(2) ?
    Cl2 C20 . 1.737(2) ?
    N1 C5 . 1.372(3) ?
    N1 C6 . 1.405(3) ?
    N1 H1 . 0.865(10) ?
    N2 C1 . 1.338(3) ?
    N2 C5 . 1.338(3) ?
    N3 C16 . 1.378(3) ?
    N3 C17 . 1.393(3) ?
    N3 H3 . 0.863(9) ?
    N4 C12 . 1.333(3) ?
    N4 C16 . 1.333(3) ?
    C1 C2 . 1.364(3) ?
    C1 H1A . 0.9300 ?
    C2 C3 . 1.378(3) ?
    C2 H2 . 0.9300 ?
    C3 C4 . 1.362(3) ?
    C3 H3A . 0.9300 ?
    C4 C5 . 1.400(3) ?
    C4 H4 . 0.9300 ?
    C6 C7 . 1.382(3) ?
    C6 C11 . 1.383(3) ?
    C7 C8 . 1.384(3) ?
    C7 H7 . 0.9300 ?
    C8 C9 . 1.373(3) ?
    C8 H8 . 0.9300 ?
    C9 C10 . 1.371(3) ?
    C10 C11 . 1.377(3) ?
    C10 H10 . 0.9300 ?
    C11 H11 . 0.9300 ?
    C12 C13 . 1.356(3) ?
    C12 H12 . 0.9300 ?
    C13 C14 . 1.378(3) ?
    C13 H13 . 0.9300 ?
    C14 C15 . 1.359(3) ?
    C14 H14 . 0.9300 ?
    C15 C16 . 1.389(3) ?
    C15 H15 . 0.9300 ?
    C17 C18 . 1.382(3) ?
    C17 C22 . 1.396(3) ?
    C18 C19 . 1.377(3) ?
    C18 H18 . 0.9300 ?
    C19 C20 . 1.377(3) ?
    C19 H19 . 0.9300 ?
    C20 C21 . 1.373(3) ?
    C21 C22 . 1.376(3) ?
    C21 H21 . 0.9300 ?
    C22 H22 . 0.9300 ?
loop_
    _geom_angle_atom_site_label_1
    _geom_angle_atom_site_label_2
    _geom_angle_atom_site_label_3
    _geom_angle_site_symmetry_1
    _geom_angle_site_symmetry_3
    _geom_angle
    _geom_angle_publ_flag
    C5 N1 C6 . . 127.0(2) ?
    C5 N1 H1 . . 115.4(16) ?
    C6 N1 H1 . . 116.6(16) ?
    C1 N2 C5 . . 116.8(2) ?
    C16 N3 C17 . . 127.9(2) ?
    C16 N3 H3 . . 115.4(15) ?
    C17 N3 H3 . . 116.0(15) ?
    C12 N4 C16 . . 117.2(2) ?
    N2 C1 C2 . . 125.3(2) ?
    N2 C1 H1A . . 117.3 ?
    C2 C1 H1A . . 117.3 ?
    C1 C2 C3 . . 116.8(2) ?
    C1 C2 H2 . . 121.6 ?
    C3 C2 H2 . . 121.6 ?
    C4 C3 C2 . . 120.4(2) ?
    C4 C3 H3A . . 119.8 ?
    C2 C3 H3A . . 119.8 ?
    C3 C4 C5 . . 118.7(2) ?
    C3 C4 H4 . . 120.7 ?
    C5 C4 H4 . . 120.7 ?
    N2 C5 N1 . . 114.34(19) ?
    N2 C5 C4 . . 122.0(2) ?
    N1 C5 C4 . . 123.7(2) ?
    C7 C6 C11 . . 118.9(2) ?
    C7 C6 N1 . . 122.6(2) ?
    C11 C6 N1 . . 118.5(2) ?
    C6 C7 C8 . . 120.3(2) ?
    C6 C7 H7 . . 119.9 ?
    C8 C7 H7 . . 119.9 ?
    C9 C8 C7 . . 119.8(2) ?
    C9 C8 H8 . . 120.1 ?
    C7 C8 H8 . . 120.1 ?
    C10 C9 C8 . . 120.6(2) ?
    C10 C9 Cl1 . . 119.87(19) ?
    C8 C9 Cl1 . . 119.55(19) ?
    C9 C10 C11 . . 119.5(2) ?
    C9 C10 H10 . . 120.2 ?
    C11 C10 H10 . . 120.2 ?
    C10 C11 C6 . . 120.9(2) ?
    C10 C11 H11 . . 119.5 ?
    C6 C11 H11 . . 119.5 ?
    N4 C12 C13 . . 124.7(2) ?
    N4 C12 H12 . . 117.6 ?
    C13 C12 H12 . . 117.6 ?
    C12 C13 C14 . . 117.4(2) ?
    C12 C13 H13 . . 121.3 ?
    C14 C13 H13 . . 121.3 ?
    C15 C14 C13 . . 119.7(2) ?
    C15 C14 H14 . . 120.2 ?
    C13 C14 H14 . . 120.2 ?
    C14 C15 C16 . . 119.0(2) ?
    C14 C15 H15 . . 120.5 ?
    C16 C15 H15 . . 120.5 ?
    N4 C16 N3 . . 114.45(19) ?
    N4 C16 C15 . . 121.9(2) ?
    N3 C16 C15 . . 123.6(2) ?
    C18 C17 N3 . . 124.0(2) ?
    C18 C17 C22 . . 118.3(2) ?
    N3 C17 C22 . . 117.6(2) ?
    C19 C18 C17 . . 120.7(2) ?
    C19 C18 H18 . . 119.6 ?
    C17 C18 H18 . . 119.6 ?
    C18 C19 C20 . . 119.9(2) ?
    C18 C19 H19 . . 120.0 ?
    C20 C19 H19 . . 120.0 ?
    C21 C20 C19 . . 120.5(2) ?
    C21 C20 Cl2 . . 120.07(18) ?
    C19 C20 Cl2 . . 119.5(2) ?
    C20 C21 C22 . . 119.5(2) ?
    C20 C21 H21 . . 120.2 ?
    C22 C21 H21 . . 120.2 ?
    C21 C22 C17 . . 121.0(2) ?
    C21 C22 H22 . . 119.5 ?
    C17 C22 H22 . . 119.5 ?
loop_
    _geom_torsion_atom_site_label_1
    _geom_torsion_atom_site_label_2
    _geom_torsion_atom_site_label_3
    _geom_torsion_atom_site_label_4
    _geom_torsion_site_symmetry_1
    _geom_torsion_site_symmetry_2
    _geom_torsion_site_symmetry_3
    _geom_torsion_site_symmetry_4
    _geom_torsion
    _geom_torsion_publ_flag
    C5 N2 C1 C2 . . . . -0.6(4) ?
    N2 C1 C2 C3 . . . . 0.5(4) ?
    C1 C2 C3 C4 . . . . -0.3(4) ?
    C2 C3 C4 C5 . . . . 0.1(4) ?
    C1 N2 C5 N1 . . . . 178.4(2) ?
    C1 N2 C5 C4 . . . . 0.3(3) ?
    C6 N1 C5 N2 . . . . -177.0(2) ?
    C6 N1 C5 C4 . . . . 0.9(4) ?
    C3 C4 C5 N2 . . . . -0.1(4) ?
    C3 C4 C5 N1 . . . . -177.9(2) ?
    C5 N1 C6 C7 . . . . -51.1(4) ?
    C5 N1 C6 C11 . . . . 131.9(3) ?
    C11 C6 C7 C8 . . . . -1.9(3) ?
    N1 C6 C7 C8 . . . . -178.9(2) ?
    C6 C7 C8 C9 . . . . 2.1(4) ?
    C7 C8 C9 C10 . . . . -0.8(4) ?
    C7 C8 C9 Cl1 . . . . 179.35(19) ?
    C8 C9 C10 C11 . . . . -0.7(3) ?
    Cl1 C9 C10 C11 . . . . 179.13(17) ?
    C9 C10 C11 C6 . . . . 0.9(3) ?
    C7 C6 C11 C10 . . . . 0.4(3) ?
    N1 C6 C11 C10 . . . . 177.5(2) ?
    C16 N4 C12 C13 . . . . -0.4(4) ?
    N4 C12 C13 C14 . . . . -1.9(5) ?
    C12 C13 C14 C15 . . . . 1.8(4) ?
    C13 C14 C15 C16 . . . . 0.5(4) ?
    C12 N4 C16 N3 . . . . -179.4(2) ?
    C12 N4 C16 C15 . . . . 2.8(4) ?
    C17 N3 C16 N4 . . . . 160.2(2) ?
    C17 N3 C16 C15 . . . . -22.0(4) ?
    C14 C15 C16 N4 . . . . -2.9(4) ?
    C14 C15 C16 N3 . . . . 179.5(2) ?
    C16 N3 C17 C18 . . . . -26.8(4) ?
    C16 N3 C17 C22 . . . . 155.4(2) ?
    N3 C17 C18 C19 . . . . -178.8(2) ?
    C22 C17 C18 C19 . . . . -1.1(3) ?
    C17 C18 C19 C20 . . . . 2.0(4) ?
    C18 C19 C20 C21 . . . . -1.5(4) ?
    C18 C19 C20 Cl2 . . . . 178.90(18) ?
    C19 C20 C21 C22 . . . . 0.1(3) ?
    Cl2 C20 C21 C22 . . . . 179.70(18) ?
    C20 C21 C22 C17 . . . . 0.8(3) ?
    C18 C17 C22 C21 . . . . -0.4(3) ?
    N3 C17 C22 C21 . . . . 177.5(2) ?
loop_
    _geom_hbond_atom_site_label_D
    _geom_hbond_atom_site_label_H
    _geom_hbond_atom_site_label_A
    _geom_hbond_site_symmetry_A
    _geom_hbond_distance_DH
    _geom_hbond_distance_HA
    _geom_hbond_distance_DA
    _geom_hbond_angle_DHA
    _geom_hbond_publ_flag
    N1 H1 N4 . 0.870(10)
                       2.160(10)
                               3.018(3) 170(2) yes
    N3 H3 N2 . 0.860(10)
                       2.220(10)
                               3.071(3) 171(2) yes
