# Supplementary material for: 4-Chloro-N-(2-pyrid­yl)aniline
Source: Acta Crystallogr Sect E Struct Rep Online. 2008 Nov 26;64(Pt 12):o2437. doi: 10.1107/S1600536808038658 (PMC2959926; doi:10.1107/S1600536808038658)
Supplement: Supplementary file 2 [file e-64-o2437-Isup2.hkl]

# 
# h,k,l, Fc-squared, Fo-squared, sigma(Fo-squared) and status flag 
# 
data_I
_shelx_title '  P21/n, room temperature' 
_shelx_refln_list_code          4 
_shelx_F_calc_maximum      268.64 
_exptl_crystal_F_000       848.00 
_reflns_d_resolution_high  0.7696 
 
loop_ 
 _symmetry_equiv_pos_as_xyz 
 'x, y, z' 
 '-x+1/2, y+1/2, -z+1/2' 
 '-x, -y, -z' 
 'x-1/2, -y-1/2, z-1/2' 
 
_cell_length_a    15.5096 
_cell_length_b     7.5519 
_cell_length_c    17.6846 
_cell_angle_alpha  90.000 
_cell_angle_beta  106.284 
_cell_angle_gamma  90.000 
 
_shelx_F_squared_multiplier     1.000 
 
loop_ 
 _refln_index_h 
 _refln_index_k 
 _refln_index_l 
 _refln_F_squared_calc 
 _refln_F_squared_meas 
 _refln_F_squared_sigma 
 _refln_observed_status 
   2   0   0      497.11      473.77     12.05 o 
   4   0   0     2112.82     1454.57     34.41 o 
   6   0   0     2247.72     2299.13     37.40 o 
   8   0   0       14.44       10.42      3.77 o 
  10   0   0        6.66       10.49      6.34 o 
  12   0   0      169.21      173.68     10.02 o 
  14   0   0     1080.49     1091.08     26.24 o 
  16   0   0       62.78       79.49      9.92 o 
  18   0   0       12.30        0.22     17.93 o 
   1   1   0      434.08      444.18      5.26 o 
   2   1   0     1338.82     1313.01     12.34 o 
   3   1   0    13638.02    13261.12    110.08 o 
   4   1   0      594.97      622.63      7.82 o 
   5   1   0      307.64      308.14      7.40 o 
   6   1   0      277.47      286.54      5.67 o 
   7   1   0       11.52        4.77      2.16 o 
   8   1   0       47.81       37.02      3.00 o 
   9   1   0      286.46      284.06      9.40 o 
  10   1   0        0.38       -2.71      2.03 o 
  11   1   0        4.20        3.90      3.54 o 
  12   1   0      421.53      423.07      9.88 o 
  13   1   0        0.86       -2.30      3.41 o 
  14   1   0      688.75      715.59     14.67 o 
  15   1   0        6.63       16.34      4.64 o 
  16   1   0       27.95       32.10      6.40 o 
  17   1   0      113.97      120.72     10.97 o 
  18   1   0       60.11       67.65     10.00 o 
  19   1   0        2.90       14.28     13.30 o 
   0   2   0    72165.24    70697.16    658.63 o 
   1   2   0      139.70      133.61      4.07 o 
   2   2   0     1177.45     1085.65     12.03 o 
   3   2   0    12458.52    12313.67     95.60 o 
   4   2   0     1487.09     1485.96     15.53 o 
   5   2   0     5662.18     5506.77     50.31 o 
   6   2   0     2681.53     2754.21     26.26 o 
   7   2   0        0.08       -0.24      2.11 o 
   8   2   0      131.05      119.59      5.27 o 
   9   2   0      151.19      150.72      5.54 o 
  10   2   0       27.89       35.55      3.64 o 
  11   2   0     1189.20     1166.68     16.62 o 
  12   2   0       33.23       33.43      4.16 o 
  13   2   0       16.49       15.35      4.08 o 
  14   2   0      402.47      391.36     11.73 o 
  15   2   0      313.25      307.15     14.15 o 
  16   2   0       26.50       26.85      8.02 o 
  17   2   0        0.10       -2.18      5.70 o 
  18   2   0        6.65        1.42      6.14 o 
   1   3   0       26.21       28.71      3.59 o 
   2   3   0       38.21       40.98      3.98 o 
   3   3   0    11944.42    11511.02    100.39 o 
   4   3   0      513.75      531.51     10.88 o 
   5   3   0        3.95       11.10      2.74 o 
   6   3   0     1460.06     1537.74     19.80 o 
   7   3   0       56.56       71.64      4.64 o 
   8   3   0      343.21      325.16      8.80 o 
   9   3   0      923.40      882.50     15.28 o 
  10   3   0      108.50      112.18      7.30 o 
  11   3   0      455.84      472.78     11.86 o 
  12   3   0        5.67       11.38      4.06 o 
  13   3   0       30.51       23.69      5.48 o 
  14   3   0        0.15        2.76      5.27 o 
  15   3   0       17.94       21.20      6.80 o 
  16   3   0       31.83       24.23      7.88 o 
  17   3   0       58.13       43.96     11.44 o 
  18   3   0        7.81       11.35      7.96 o 
   0   4   0      148.63      129.54      7.24 o 
   1   4   0      143.82      142.03      4.08 o 
   2   4   0      238.56      225.92      7.96 o 
   3   4   0      150.81      146.18      5.84 o 
   4   4   0        0.36        0.79      2.57 o 
   5   4   0     2933.79     2910.03     43.29 o 
   6   4   0       40.15       34.24      4.78 o 
   7   4   0      119.14      126.02      9.41 o 
   8   4   0        8.45        6.22      3.34 o 
   9   4   0      510.80      528.26     15.24 o 
  10   4   0        0.64       -0.26      3.51 o 
  11   4   0      227.49      242.14      9.48 o 
  12   4   0      155.00      154.05      9.56 o 
  13   4   0       83.48       82.60     10.28 o 
  14   4   0       14.76        9.14      7.16 o 
  15   4   0       17.77        6.34      6.48 o 
  16   4   0        1.61        4.14      7.96 o 
  17   4   0        0.29        6.30      7.44 o 
   1   5   0       27.51       29.50      2.97 o 
   2   5   0        5.69        6.85      2.52 o 
   3   5   0        7.85       10.31      2.79 o 
   4   5   0        4.92       -0.81      3.04 o 
   5   5   0        3.45        1.88      3.76 o 
   6   5   0      678.60      693.11     14.92 o 
   7   5   0        4.11        0.51      5.16 o 
   8   5   0     1115.97     1106.40     19.37 o 
   9   5   0      365.62      399.54     12.77 o 
  10   5   0       42.69       48.19      5.90 o 
  11   5   0      239.89      239.20     12.04 o 
  12   5   0       18.29       11.64      6.90 o 
  13   5   0       13.18       15.97      7.56 o 
  14   5   0        9.24       16.10      7.90 o 
  15   5   0        1.48       -2.36     14.83 o 
  16   5   0        5.93        7.21      8.27 o 
   0   6   0       14.17       17.19     12.89 o 
   1   6   0      134.06      128.37      9.48 o 
   2   6   0        7.12       11.78      3.60 o 
   3   6   0       16.83       18.53      3.92 o 
   4   6   0       14.32       20.40      4.73 o 
   5   6   0      149.74      148.93      8.49 o 
   6   6   0      546.92      603.58     20.19 o 
   7   6   0        0.10        2.06      4.12 o 
   8   6   0       13.49        6.64      4.62 o 
   9   6   0       17.81       22.87      5.54 o 
  10   6   0        3.07        2.03      4.85 o 
  11   6   0        0.06        4.91      6.64 o 
  12   6   0        8.25       11.45     11.61 o 
  13   6   0       58.07       47.42     10.16 o 
  14   6   0        7.37       14.45      8.24 o 
  15   6   0        0.66        7.61      8.83 o 
   1   7   0        8.08       10.08      5.26 o 
   2   7   0        0.25        9.59      5.42 o 
   3   7   0      100.22      113.31     10.31 o 
   4   7   0       23.98       30.75      7.91 o 
   5   7   0       38.88       23.14      6.25 o 
   6   7   0       50.11       49.01      7.62 o 
   7   7   0       24.61       24.59      7.05 o 
   8   7   0      106.12       95.24     10.04 o 
   9   7   0        8.87       11.81      7.42 o 
  10   7   0       35.20       50.76      8.80 o 
  11   7   0        2.57       -7.96      8.53 o 
  12   7   0        5.04        8.13     22.18 o 
  13   7   0        7.05       -3.11      9.73 o 
   0   8   0        0.08       -4.82      7.26 o 
   1   8   0        3.38       -2.24      5.73 o 
   2   8   0        6.06       14.02      6.51 o 
   3   8   0       22.11       15.90      6.75 o 
   4   8   0        0.26       16.47      6.97 o 
   5   8   0        0.78        2.68      6.19 o 
   6   8   0        7.41       13.62      6.92 o 
   7   8   0        7.30        3.14      6.53 o 
   8   8   0        0.11        1.31      8.67 o 
   9   8   0        1.56       -9.84      6.86 o 
  10   8   0        0.22       -3.41      9.16 o 
  11   8   0        0.88        0.74     10.06 o 
   1   9   0        4.56       15.96      7.42 o 
   2   9   0        0.05       -3.71      6.50 o 
   3   9   0       14.04       19.06      7.52 o 
   4   9   0        3.75        2.44      7.10 o 
   5   9   0        4.17        7.49      7.35 o 
   6   9   0       12.81        6.61      7.23 o 
   7   9   0        0.24        1.59      7.51 o 
 -19   0   1        3.94        7.26     17.50 o 
 -17   0   1      129.82      138.73     25.41 o 
 -15   0   1      734.34      810.52     22.69 o 
 -13   0   1        1.93        1.46      4.56 o 
 -11   0   1      509.80      515.33     14.77 o 
  -9   0   1       66.08       62.05      7.46 o 
  -7   0   1     1498.38     1504.85     23.24 o 
  -5   0   1     4017.33     4117.66     81.38 o 
  -3   0   1      320.96      330.74      6.39 o 
  -1   0   1       77.96       -1.09      0.73 o 
   1   0   1     4239.20     4267.82     57.61 o 
   3   0   1     3423.34     3317.15     47.70 o 
   5   0   1      430.35      369.58     24.94 o 
   7   0   1       64.58       65.05      8.13 o 
   9   0   1       20.01        8.86     10.45 o 
  11   0   1      643.59      540.99     91.95 o 
  13   0   1       38.41       21.51      8.70 o 
  15   0   1      660.73      596.39     36.04 o 
  17   0   1       45.63       47.37      9.92 o 
  19   0   1       50.34       65.27     25.55 o 
 -19   1   1       91.45      108.50     18.56 o 
 -18   1   1       24.63       21.38     16.01 o 
 -17   1   1       67.04       69.20      9.09 o 
 -16   1   1        0.89       10.85      6.88 o 
 -15   1   1       88.35       97.81      7.16 o 
 -14   1   1      201.95      203.74     11.96 o 
 -13   1   1       97.29       96.19      5.40 o 
 -12   1   1        5.30        4.23      2.79 o 
 -11   1   1      197.29      196.15      6.19 o 
 -10   1   1       69.08       79.32      4.09 o 
  -9   1   1      150.03      144.72      5.47 o 
  -8   1   1       92.99      106.30      5.51 o 
  -7   1   1     2218.89     2201.69     23.45 o 
  -6   1   1     1392.34     1378.36     23.72 o 
  -5   1   1     1092.40     1094.00     12.84 o 
  -4   1   1     1361.65     1397.67     13.70 o 
  -3   1   1    60358.64    58350.55    436.81 o 
  -2   1   1        7.29        6.08      1.60 o 
  -1   1   1       17.14       19.25      1.46 o 
   0   1   1       51.11       41.27      1.79 o 
   1   1   1     3619.27     3711.87     36.37 o 
   2   1   1     5703.57     5778.78     49.45 o 
   3   1   1     8334.23     8368.79     64.41 o 
   4   1   1     2474.02     2527.61     27.14 o 
   5   1   1       93.24       96.95      3.53 o 
   6   1   1      290.06      301.41      6.32 o 
   7   1   1     2178.82     2088.96     27.32 o 
   8   1   1      168.27      166.69      8.35 o 
   9   1   1       25.86       20.81      2.86 o 
  10   1   1      107.61      100.15      4.84 o 
  11   1   1      932.97      923.95     14.20 o 
  12   1   1      170.79      164.14      6.78 o 
  13   1   1       38.15       32.77      4.98 o 
  14   1   1      136.56      140.61     12.66 o 
  15   1   1       25.24       17.53      5.22 o 
  16   1   1        0.35        0.09      7.75 o 
  17   1   1      200.66      225.64     13.77 o 
  18   1   1        0.76       11.44      7.27 o 
 -19   2   1        0.01       12.45     14.18 o 
 -18   2   1       11.19       15.90      7.31 o 
 -17   2   1       79.41       74.83     10.53 o 
 -16   2   1       30.90       33.33     11.59 o 
 -15   2   1       50.73       61.44     10.13 o 
 -14   2   1      107.50       87.16      9.06 o 
 -13   2   1       20.82       16.18      3.61 o 
 -12   2   1      395.58      407.13     12.05 o 
 -11   2   1       36.26       26.55      3.76 o 
 -10   2   1      247.91      253.09      6.98 o 
  -9   2   1      247.74      243.04      9.22 o 
  -8   2   1      111.41      113.83      5.12 o 
  -7   2   1        0.15       -2.85      1.90 o 
  -6   2   1      255.19      222.75      9.21 o 
  -5   2   1     2233.89     2257.79     22.02 o 
  -4   2   1     1147.46     1149.68     14.78 o 
  -3   2   1    13396.30    13173.28    112.06 o 
  -2   2   1      111.00      102.56      5.49 o 
  -1   2   1     3071.15     3104.87     26.89 o 
   0   2   1    44585.10    43657.02    286.73 o 
   1   2   1    10457.82    10456.28     70.80 o 
   2   2   1     2740.31     2726.09     24.76 o 
   3   2   1     2007.29     2051.77     21.63 o 
   4   2   1        4.77        1.27      1.71 o 
   5   2   1        2.82        6.37      1.86 o 
   6   2   1      299.92      310.91      8.44 o 
   7   2   1      176.89      177.55      6.34 o 
   8   2   1       23.38       31.83      3.70 o 
   9   2   1       14.13       12.98      2.97 o 
  10   2   1      170.44      191.89      6.55 o 
  11   2   1        0.57        4.85      3.07 o 
  12   2   1      121.80      116.36      7.07 o 
  13   2   1       18.80       25.52      4.95 o 
  14   2   1        1.68        1.05      4.41 o 
  15   2   1      109.25      113.58      7.69 o 
  16   2   1        0.74       -5.27      5.79 o 
  17   2   1       34.80       31.71      8.26 o 
  18   2   1       14.77       22.91      7.83 o 
 -18   3   1       22.71       21.14      8.23 o 
 -17   3   1       26.22       23.82     11.60 o 
 -16   3   1        2.13        9.33      6.54 o 
 -15   3   1        0.15        2.35      5.66 o 
 -14   3   1      102.65      122.46     13.01 o 
 -13   3   1      195.27      189.63      9.27 o 
 -12   3   1       35.98       35.35      4.82 o 
 -11   3   1      318.67      292.57      9.27 o 
 -10   3   1        0.57        0.78      4.10 o 
  -9   3   1        3.44        3.06      3.06 o 
  -8   3   1     1404.44     1424.59     21.74 o 
  -7   3   1       15.08       13.10      3.00 o 
  -6   3   1      869.64      920.17     17.56 o 
  -5   3   1     2302.21     2236.74     25.81 o 
  -4   3   1     1132.65     1099.87     15.55 o 
  -3   3   1      400.23      398.49      8.37 o 
  -2   3   1      653.36      634.01     10.42 o 
  -1   3   1        0.81       -0.79      1.52 o 
   0   3   1      214.78      220.25      4.04 o 
   1   3   1       79.96       73.56      4.77 o 
   2   3   1     4048.45     3925.94     35.35 o 
   3   3   1       12.02       10.72      3.14 o 
   4   3   1      225.63      204.01      5.93 o 
   5   3   1      702.28      688.80     10.62 o 
   6   3   1     1184.52     1171.11     21.65 o 
   7   3   1      168.55      170.77      7.87 o 
   8   3   1      746.14      687.51     12.93 o 
   9   3   1      209.93      209.39      7.71 o 
  10   3   1       34.82       37.66      5.79 o 
  11   3   1      898.31      882.20     16.47 o 
  12   3   1      184.12      167.22      9.39 o 
  13   3   1       30.89       25.39      6.26 o 
  14   3   1       33.46       41.76      8.14 o 
  15   3   1        0.76       -0.22      5.76 o 
  16   3   1        0.85       -1.36      5.99 o 
  17   3   1        0.09        6.72      8.92 o 
  18   3   1        1.03        1.24      7.59 o 
 -17   4   1       40.98       39.81     13.02 o 
 -16   4   1       18.58       16.70      7.32 o 
 -15   4   1       36.04       52.00      8.28 o 
 -14   4   1       63.35       62.13      8.50 o 
 -13   4   1       14.13       13.34      5.99 o 
 -12   4   1       14.40       16.44      5.39 o 
 -11   4   1      135.84      124.11     10.15 o 
 -10   4   1       61.35       62.63      5.68 o 
  -9   4   1       14.89       13.07      3.90 o 
  -8   4   1       88.63       99.88      7.92 o 
  -7   4   1       99.22      100.27      6.30 o 
  -6   4   1     1636.11     1612.86     22.33 o 
  -5   4   1      138.93      151.41      7.23 o 
  -4   4   1       43.88       49.55      8.66 o 
  -3   4   1     3832.34     3878.29     37.39 o 
  -2   4   1        9.38        7.11      2.13 o 
  -1   4   1     3070.72     3057.16     29.03 o 
   0   4   1      269.31      262.52      5.14 o 
   1   4   1     2306.50     2229.43     19.78 o 
   2   4   1       14.03       12.22      3.20 o 
   3   4   1      659.71      678.30     21.84 o 
   4   4   1      600.26      572.65     11.73 o 
   5   4   1     1482.19     1414.04     18.73 o 
   6   4   1     1116.96     1099.90     14.80 o 
   7   4   1        1.11        0.03      2.80 o 
   8   4   1      239.08      257.61      8.03 o 
   9   4   1        1.61        3.16      3.37 o 
  10   4   1       18.33        9.02      3.97 o 
  11   4   1      277.54      315.70     18.37 o 
  12   4   1        0.03       -2.39      4.32 o 
  13   4   1       86.37       83.50     13.29 o 
  14   4   1       36.79       30.35      9.75 o 
  15   4   1       12.54       15.67      7.87 o 
  16   4   1        0.38        0.14      7.75 o 
  17   4   1       11.42       10.16      7.99 o 
 -16   5   1        0.16        9.05      9.34 o 
 -15   5   1        0.39        3.34      9.23 o 
 -14   5   1        0.07       11.20      9.51 o 
 -13   5   1        0.58        7.13      7.73 o 
 -12   5   1        0.04        9.77      5.84 o 
 -11   5   1       10.19       11.85      6.07 o 
 -10   5   1        6.24        7.58      4.76 o 
  -9   5   1      300.02      351.58     11.95 o 
  -8   5   1      668.95      660.41     15.67 o 
  -7   5   1      138.37      142.35      9.95 o 
  -6   5   1       48.20       58.65      5.54 o 
  -5   5   1       86.17       80.63      5.53 o 
  -4   5   1      136.94      143.74      6.55 o 
  -3   5   1      340.74      340.50      7.41 o 
  -2   5   1       48.05       53.77      3.62 o 
  -1   5   1        6.07        6.53      2.34 o 
   0   5   1       14.49       11.47      2.22 o 
   1   5   1      164.96      160.95      5.28 o 
   2   5   1       43.26       38.34      3.48 o 
   3   5   1      171.36      161.79      9.94 o 
   4   5   1      124.22      121.84      6.77 o 
   5   5   1        9.35        6.97      3.75 o 
   6   5   1      385.06      359.33     11.69 o 
   7   5   1       13.55       15.38      3.93 o 
   8   5   1       19.31       15.88      4.34 o 
   9   5   1       84.25       91.70      5.96 o 
  10   5   1      323.68      338.03     13.30 o 
  11   5   1       21.78       15.89      4.92 o 
  12   5   1       13.61       14.43      6.75 o 
  13   5   1       49.05       49.90      8.15 o 
  14   5   1        9.08        5.35      9.23 o 
  15   5   1        0.40        3.29      7.60 o 
  16   5   1        1.04       -5.27      7.31 o 
 -15   6   1        1.47        2.78      7.51 o 
 -14   6   1        0.08        9.99     10.05 o 
 -13   6   1        7.61       12.92      7.87 o 
 -12   6   1        0.78       10.58      6.92 o 
 -11   6   1       72.00       57.70      7.44 o 
 -10   6   1       78.56       85.73      8.89 o 
  -9   6   1      173.65      184.84     12.64 o 
  -8   6   1       36.63       49.36      8.31 o 
  -7   6   1        0.07        4.18      4.54 o 
  -6   6   1        0.08       -4.09      3.95 o 
  -5   6   1       17.54       14.80      4.30 o 
  -4   6   1       59.22       67.42      5.89 o 
  -3   6   1        1.12        0.92      3.33 o 
  -2   6   1       34.28       43.60      5.34 o 
  -1   6   1       43.97       46.44      7.03 o 
   0   6   1       74.60       89.92      5.49 o 
   1   6   1      100.79       94.95      8.49 o 
   2   6   1        2.29        6.43      5.83 o 
   3   6   1        9.70        9.01      4.79 o 
   4   6   1      105.20      110.67      7.39 o 
   5   6   1      598.39      587.02     14.50 o 
   6   6   1       21.76       13.17      4.93 o 
   7   6   1        6.08        8.17      4.56 o 
   8   6   1       42.95       39.06      5.44 o 
   9   6   1       45.01       36.63      6.44 o 
  10   6   1      139.53      135.58      8.07 o 
  11   6   1       29.67       31.22      8.28 o 
  12   6   1       13.29       11.01     10.00 o 
  13   6   1        0.17       -2.53      6.78 o 
  14   6   1       47.94       53.52     13.21 o 
  15   6   1       21.14       19.24     11.01 o 
 -13   7   1        2.01       -7.23      9.00 o 
 -12   7   1       35.41       44.80     19.06 o 
 -11   7   1        2.30       10.65      7.03 o 
 -10   7   1        4.67       13.44      8.15 o 
  -9   7   1      125.62      128.39     12.95 o 
  -8   7   1        3.53        8.24      8.10 o 
  -7   7   1       25.08       20.91      6.84 o 
  -6   7   1        1.68       -3.19      5.26 o 
  -5   7   1        0.49        7.11      5.43 o 
  -4   7   1      101.00       91.93      9.40 o 
  -3   7   1        9.65       14.13      5.71 o 
  -2   7   1       12.38        8.46      7.34 o 
  -1   7   1       21.89       18.07      6.02 o 
   0   7   1        1.22       -1.60      4.98 o 
   1   7   1        4.63       -1.33      4.75 o 
   2   7   1       18.81       11.94      5.97 o 
   3   7   1        1.38        0.74      5.57 o 
   4   7   1        0.01        3.69      5.26 o 
   5   7   1        0.03        1.82      5.24 o 
   6   7   1      130.46      141.82     11.12 o 
   7   7   1       77.20       75.94      9.03 o 
   8   7   1       83.99       76.15      8.62 o 
   9   7   1       24.99       19.30      6.93 o 
  10   7   1       15.00       15.60     10.96 o 
  11   7   1        2.43        5.53     10.13 o 
  12   7   1        3.46       12.00     10.78 o 
  13   7   1        4.17        5.05     10.24 o 
 -11   8   1        4.43        6.59     11.19 o 
 -10   8   1        6.06        9.24     13.56 o 
  -9   8   1        0.87       -6.54      7.69 o 
  -8   8   1       10.13       15.47      8.49 o 
  -7   8   1        1.60        6.11      6.65 o 
  -6   8   1       45.59       48.73      9.95 o 
  -5   8   1       22.37       25.86      7.45 o 
  -4   8   1        1.06        7.61      6.16 o 
  -3   8   1        9.13       14.23      6.49 o 
  -2   8   1        2.09        3.56      5.70 o 
  -1   8   1       27.62       16.27      6.60 o 
   0   8   1        2.60        6.29      6.01 o 
   1   8   1        5.09       -2.74      5.49 o 
   2   8   1       41.73       37.45      7.72 o 
   3   8   1       26.03       25.28      8.41 o 
   4   8   1        5.05       10.68      7.13 o 
   5   8   1        9.14       14.17      6.66 o 
   6   8   1        8.39        9.77      6.80 o 
   7   8   1        0.46        4.94      6.64 o 
   8   8   1        0.19       -1.19      6.87 o 
   9   8   1        0.34        5.08     10.12 o 
  10   8   1        7.80       13.76     10.54 o 
  -7   9   1        8.71        9.31     10.67 o 
  -6   9   1        0.03        7.36      7.17 o 
  -5   9   1        2.40        1.13      7.11 o 
  -4   9   1        0.37        0.16      6.52 o 
  -3   9   1        0.31       -0.64      6.64 o 
  -2   9   1        0.50        6.84      6.98 o 
  -1   9   1        0.31        6.74      6.76 o 
   0   9   1        2.54        5.45      7.05 o 
   1   9   1       21.34       22.58      7.96 o 
   2   9   1        9.62        4.15      6.81 o 
   3   9   1        2.82       -0.90      6.79 o 
   4   9   1        0.35       -4.76      6.39 o 
   5   9   1        0.80        1.85      7.41 o 
   6   9   1       23.37       34.44      8.98 o 
   7   9   1        2.42        8.28      7.76 o 
 -18   0   2        1.36        1.89     16.48 o 
 -16   0   2      201.36      172.35     22.02 o 
 -14   0   2       71.85       77.17      8.02 o 
 -12   0   2       18.63       23.84      5.10 o 
 -10   0   2     1097.05     1091.32     22.10 o 
  -8   0   2       72.45       55.62      8.61 o 
  -6   0   2    11436.93    12445.04    136.71 o 
  -4   0   2      288.86      309.52      5.96 o 
  -2   0   2     2332.23     2061.42     43.78 o 
   0   0   2      782.88      756.24     10.19 o 
   2   0   2       84.06       86.75      2.04 o 
   4   0   2     8671.60     8697.08    150.24 o 
   6   0   2      910.15      940.29     20.95 o 
   8   0   2       89.69       97.35      7.82 o 
  10   0   2      175.94      163.88     10.65 o 
  12   0   2        5.65        4.69      5.54 o 
  14   0   2       76.20       65.92     11.23 o 
  16   0   2        1.05        8.03      7.09 o 
  18   0   2        0.10        3.89      7.72 o 
 -19   1   2        0.98        4.24     19.71 o 
 -18   1   2        7.17       -0.45     11.65 o 
 -17   1   2       16.23       18.16      7.23 o 
 -16   1   2        0.44       -7.22      4.82 o 
 -15   1   2        9.01       10.57      5.61 o 
 -14   1   2      168.35      181.52      8.17 o 
 -13   1   2       87.42       76.61      4.90 o 
 -12   1   2        0.89        3.25      3.14 o 
 -11   1   2      146.60      144.26      5.35 o 
 -10   1   2      396.23      429.55      8.05 o 
  -9   1   2      166.59      194.89      5.26 o 
  -8   1   2       16.60        7.51      2.47 o 
  -7   1   2     1054.80     1049.32     11.67 o 
  -6   1   2      352.59      380.42      5.93 o 
  -5   1   2     3038.29     3012.89     24.43 o 
  -4   1   2      293.50      308.73      4.47 o 
  -3   1   2     1658.98     1621.98     14.61 o 
  -2   1   2     1167.41     1116.32     11.92 o 
  -1   1   2      101.56       96.29      2.22 o 
   0   1   2       25.14       23.83      1.85 o 
   1   1   2      532.49      527.09     13.75 o 
   2   1   2    10607.07    10900.30     77.36 o 
   3   1   2     1707.93     1685.19     14.38 o 
   4   1   2        1.23        0.62      1.31 o 
   5   1   2      113.75      111.28      5.46 o 
   6   1   2     1531.37     1523.96     19.45 o 
   7   1   2     1752.37     1756.94     22.39 o 
   8   1   2      265.94      252.81     11.59 o 
   9   1   2       98.84      101.23      5.31 o 
  10   1   2        3.34        1.31      2.33 o 
  11   1   2      349.60      342.22     10.72 o 
  12   1   2      583.15      547.84     13.28 o 
  13   1   2        0.62        5.95      4.41 o 
  14   1   2       24.05       23.90      5.10 o 
  15   1   2       17.69       23.29      5.30 o 
  16   1   2       71.52       99.63      8.00 o 
  17   1   2        1.14       -0.06      4.88 o 
  18   1   2        0.36        1.36      9.26 o 
 -19   2   2       36.13       56.89     16.09 o 
 -18   2   2       14.62       16.50      7.32 o 
 -17   2   2        1.68        2.19      5.87 o 
 -16   2   2      106.35       85.68      9.28 o 
 -15   2   2       44.38       65.27      8.02 o 
 -14   2   2      117.25      117.48      7.78 o 
 -13   2   2        8.66       13.32      3.15 o 
 -12   2   2       40.85       32.68      3.77 o 
 -11   2   2        0.68        5.30      2.30 o 
 -10   2   2        8.28        3.43      2.46 o 
  -9   2   2       89.65      109.34      5.64 o 
  -8   2   2       88.63       99.53      5.15 o 
  -7   2   2     1343.03     1305.60     20.17 o 
  -6   2   2      824.94      891.87     16.25 o 
  -5   2   2       43.62       30.75      2.58 o 
  -4   2   2      222.93      238.65      6.94 o 
  -3   2   2     4049.75     4048.03     43.41 o 
  -2   2   2      990.47      970.78      9.57 o 
  -1   2   2     4535.62     4553.81     41.99 o 
   0   2   2     7348.96     7178.48     57.15 o 
   1   2   2     1040.69      983.47     10.36 o 
   2   2   2     1978.07     1887.05     35.99 o 
   3   2   2       45.33       61.80      5.00 o 
   4   2   2      257.70      269.13      5.98 o 
   5   2   2        5.11        2.40      1.74 o 
   6   2   2        7.07        4.80      2.07 o 
   7   2   2       17.54       18.12      2.87 o 
   8   2   2       10.64       12.11      3.38 o 
   9   2   2      124.23      137.04      5.55 o 
  10   2   2       79.11       67.34      4.58 o 
  11   2   2       57.75       65.31      6.51 o 
  12   2   2      167.45      169.35      9.11 o 
  13   2   2      276.37      277.13     10.64 o 
  14   2   2       28.75       29.88      5.30 o 
  15   2   2       18.69       13.00      4.89 o 
  16   2   2        2.57       -3.62      5.61 o 
  17   2   2        0.01       11.86      7.39 o 
  18   2   2       37.00       38.49      9.11 o 
 -18   3   2       31.83       32.23      8.07 o 
 -17   3   2        0.12        8.05      5.94 o 
 -16   3   2        5.57        3.73      6.26 o 
 -15   3   2        0.13       -0.18      5.53 o 
 -14   3   2        0.73       -4.41      4.08 o 
 -13   3   2       23.13       22.72      5.10 o 
 -12   3   2       73.16       77.45      6.56 o 
 -11   3   2       76.41       72.55      5.09 o 
 -10   3   2        1.85        4.45      2.98 o 
  -9   3   2        0.18        5.56      3.26 o 
  -8   3   2      423.91      415.85     13.57 o 
  -7   3   2      882.57      868.68     26.52 o 
  -6   3   2     1537.03     1573.73     24.45 o 
  -5   3   2      667.54      645.32     13.10 o 
  -4   3   2     2481.66     2445.16     27.52 o 
  -3   3   2      945.01      950.73     13.95 o 
  -2   3   2      104.58      103.95      5.55 o 
  -1   3   2      139.92      156.81      6.01 o 
   0   3   2      206.78      190.14      4.22 o 
   1   3   2      325.83      291.37      6.07 o 
   2   3   2      107.69      106.14      5.29 o 
   3   3   2     1312.20     1267.87     15.43 o 
   4   3   2     2411.61     2353.51     24.31 o 
   5   3   2      103.74      118.41      4.97 o 
   6   3   2      143.79      143.04      5.38 o 
   7   3   2      261.35      278.02      7.20 o 
   8   3   2       75.16       86.13      5.61 o 
   9   3   2        0.07        1.66      2.83 o 
  10   3   2      685.06      661.02     15.87 o 
  11   3   2      381.23      411.63     17.03 o 
  12   3   2       23.54       19.83      5.36 o 
  13   3   2        0.00       -5.42      4.08 o 
  14   3   2       97.52       78.32      8.23 o 
  15   3   2        0.75        0.24      6.45 o 
  16   3   2       45.46       60.28     14.93 o 
  17   3   2        4.21        4.43      7.21 o 
 -18   4   2       11.21        6.73     14.81 o 
 -17   4   2        2.39       -9.10      6.72 o 
 -16   4   2       37.78       37.59      8.33 o 
 -15   4   2       17.05       20.83      6.99 o 
 -14   4   2       13.98       13.79      6.28 o 
 -13   4   2       49.35       59.21      6.70 o 
 -12   4   2       34.05       23.07      5.28 o 
 -11   4   2      107.82       93.84      9.34 o 
 -10   4   2      301.65      313.46     14.43 o 
  -9   4   2       96.30       95.03      6.53 o 
  -8   4   2      205.22      228.95     12.96 o 
  -7   4   2       36.77       50.68      4.75 o 
  -6   4   2      212.18      196.83      9.05 o 
  -5   4   2       12.21        4.20      2.86 o 
  -4   4   2      737.50      714.10     14.21 o 
  -3   4   2      142.47      136.35      6.08 o 
  -2   4   2     1664.93     1587.23     19.44 o 
  -1   4   2       85.50       80.14      3.45 o 
   0   4   2      478.28      457.08      8.74 o 
   1   4   2      572.12      562.07     10.09 o 
   2   4   2      573.43      559.38     11.04 o 
   3   4   2        4.92        1.64      2.49 o 
   4   4   2       31.17       30.38      3.71 o 
   5   4   2        1.69        2.07      2.84 o 
   6   4   2       11.86       13.05      2.78 o 
   7   4   2       20.80       13.29      3.12 o 
   8   4   2       18.12       14.99      3.66 o 
   9   4   2       33.82       27.87      3.93 o 
  10   4   2      420.60      409.71     10.98 o 
  11   4   2        4.59        5.86      4.87 o 
  12   4   2       48.36       39.48      6.84 o 
  13   4   2       48.27       48.69      6.61 o 
  14   4   2        0.38        3.31      6.42 o 
  15   4   2       24.91       36.47     11.15 o 
  16   4   2        0.00       -1.61      7.00 o 
  17   4   2        0.13       -3.81      7.14 o 
 -17   5   2        6.61        5.56     17.46 o 
 -16   5   2       25.39       10.67     10.33 o 
 -15   5   2       10.48        5.99      9.17 o 
 -14   5   2        3.01        7.51      9.15 o 
 -13   5   2        5.69        5.80      7.77 o 
 -12   5   2        0.25       -4.26      6.68 o 
 -11   5   2       35.57       39.64     10.89 o 
 -10   5   2        0.88       -2.85      5.37 o 
  -9   5   2       91.10       90.29      7.09 o 
  -8   5   2       37.92       24.85      5.10 o 
  -7   5   2       88.04       93.85      7.52 o 
  -6   5   2      102.16       97.72      6.55 o 
  -5   5   2      107.78      111.74     10.02 o 
  -4   5   2      913.27      925.78     15.40 o 
  -3   5   2       14.99       20.74      3.97 o 
  -2   5   2      412.72      419.21      9.68 o 
  -1   5   2        2.43        2.69      2.80 o 
   0   5   2      185.77      194.26      5.56 o 
   1   5   2       16.90       16.72      3.01 o 
   2   5   2      226.52      213.39      6.95 o 
   3   5   2      240.47      239.48      9.19 o 
   4   5   2        2.85        0.20      3.33 o 
   5   5   2      136.49      135.97     10.43 o 
   6   5   2       22.71       24.88      4.83 o 
   7   5   2      578.06      570.64     10.82 o 
   8   5   2      228.18      246.06      7.75 o 
   9   5   2       20.73       19.76      4.20 o 
  10   5   2      147.73      167.19      9.19 o 
  11   5   2       71.77       78.41      7.43 o 
  12   5   2       32.11       43.17      6.48 o 
  13   5   2        7.07        7.18      6.17 o 
  14   5   2        5.76        5.45      7.47 o 
  15   5   2        6.59       -2.03      7.42 o 
  16   5   2        6.55       13.79      9.58 o 
 -15   6   2       23.11       33.88     19.78 o 
 -14   6   2        3.10       11.50      9.80 o 
 -13   6   2        0.55        8.27      9.16 o 
 -12   6   2        0.38        8.32      9.29 o 
 -11   6   2       20.43       13.86      7.18 o 
 -10   6   2        0.28        0.81      6.26 o 
  -9   6   2        7.65        5.60      6.38 o 
  -8   6   2        0.62       -2.10      4.82 o 
  -7   6   2       57.07       60.58      7.69 o 
  -6   6   2      302.64      301.38     16.35 o 
  -5   6   2      171.03      161.86      7.80 o 
  -4   6   2       30.82       30.24      4.50 o 
  -3   6   2        1.98        2.40      3.39 o 
  -2   6   2      306.25      294.27      9.21 o 
  -1   6   2      426.20      413.83     10.35 o 
   0   6   2       76.65       92.36      5.93 o 
   1   6   2       97.21       93.24      6.84 o 
   2   6   2        8.64        7.52      3.82 o 
   3   6   2      344.05      363.26     11.39 o 
   4   6   2       38.48       23.33      8.51 o 
   5   6   2      190.33      200.18     11.45 o 
   6   6   2       13.92       18.20      4.84 o 
   7   6   2       13.52       13.59      4.31 o 
   8   6   2        4.98        4.80      3.90 o 
   9   6   2        5.81        1.35      5.07 o 
  10   6   2        5.81        4.24      5.49 o 
  11   6   2        0.01        3.51      6.05 o 
  12   6   2        8.24        0.81      7.13 o 
  13   6   2        0.51        0.95      7.72 o 
  14   6   2        8.07        5.60      9.43 o 
 -13   7   2        0.31       19.80     10.46 o 
 -12   7   2        0.00       16.78      8.55 o 
 -11   7   2      117.25      131.82     11.89 o 
 -10   7   2        8.65        5.31      7.52 o 
  -9   7   2        2.51        6.24      7.09 o 
  -8   7   2      114.62      112.24     14.58 o 
  -7   7   2       61.07       38.48     11.72 o 
  -6   7   2        1.03        1.91      5.21 o 
  -5   7   2        0.32        4.06      5.39 o 
  -4   7   2        1.37       -1.33      5.33 o 
  -3   7   2        2.32        3.30      5.01 o 
  -2   7   2        6.68        1.08      5.12 o 
  -1   7   2        9.72       14.60      6.51 o 
   0   7   2        0.89        0.23      4.91 o 
   1   7   2       91.07       75.37      8.62 o 
   2   7   2        6.04        5.58      5.53 o 
   3   7   2       52.56       52.84      8.04 o 
   4   7   2       53.51       48.35     10.67 o 
   5   7   2        0.57        0.34      5.58 o 
   6   7   2        8.25       11.72      6.01 o 
   7   7   2       60.80       68.60      8.80 o 
   8   7   2        8.92       11.09      5.24 o 
   9   7   2       14.00       15.21      8.97 o 
  10   7   2        0.02        4.74      8.98 o 
  11   7   2       39.80       30.75     11.67 o 
  12   7   2        6.11       14.12     10.21 o 
 -11   8   2        0.77       10.64      9.06 o 
 -10   8   2        8.20       17.73      8.98 o 
  -9   8   2       22.08       31.43     14.59 o 
  -8   8   2        0.50        6.39      7.97 o 
  -7   8   2       26.38       31.26      9.49 o 
  -6   8   2        0.24       -0.43      5.99 o 
  -5   8   2       20.23       24.91      7.31 o 
  -4   8   2        2.08        5.10      6.29 o 
  -3   8   2       41.00       42.45      8.28 o 
  -2   8   2        2.93       12.66      9.76 o 
  -1   8   2       29.36       29.87      7.53 o 
   0   8   2        0.52        0.62      5.96 o 
   1   8   2        0.03        1.19      5.71 o 
   2   8   2        1.36        2.09      5.98 o 
   3   8   2       75.04       71.40      9.34 o 
   4   8   2       23.81       31.43      7.80 o 
   5   8   2       78.41       58.35      8.97 o 
   6   8   2        0.21       -0.38      6.40 o 
   7   8   2       20.47       26.92      7.54 o 
   8   8   2        0.99        3.89      6.07 o 
   9   8   2        0.23        4.72      9.70 o 
  10   8   2       10.26        9.75     10.12 o 
  -8   9   2        3.85       -6.43      8.38 o 
  -7   9   2        2.94        4.30      8.86 o 
  -6   9   2        0.08        3.07      7.45 o 
  -5   9   2        2.52       -3.24      6.48 o 
  -4   9   2        8.46        5.78      6.89 o 
  -3   9   2        0.61        4.72      6.71 o 
  -2   9   2        8.98       18.55      7.72 o 
  -1   9   2       13.94       21.14      7.60 o 
   0   9   2        1.00        3.64      7.00 o 
   1   9   2        0.54        7.49      6.75 o 
   2   9   2        3.22       -7.12      6.76 o 
   3   9   2       10.61        8.01      7.14 o 
   4   9   2        0.02        6.80      7.17 o 
   5   9   2        0.20        7.27      7.37 o 
   6   9   2        0.57       11.61      7.78 o 
   7   9   2        0.39        1.67      7.43 o 
 -19   0   3        0.00      -14.30     15.03 o 
 -17   0   3       51.04       52.27     19.75 o 
 -15   0   3       68.71       60.62      7.90 o 
 -13   0   3       97.45       89.60      9.50 o 
 -11   0   3      987.65     1065.33     21.11 o 
  -9   0   3      195.01      203.89      7.86 o 
  -7   0   3      749.97      790.94     14.31 o 
  -5   0   3    13128.86    13205.25    156.60 o 
  -3   0   3     2132.27     1878.18     30.54 o 
  -1   0   3    13638.55    13668.39    178.42 o 
   1   0   3      134.77      134.15      3.66 o 
   3   0   3    10205.50     9855.56    140.15 o 
   5   0   3     2350.30     2358.37     89.37 o 
   7   0   3      112.03       98.41      7.79 o 
   9   0   3      800.68      877.44     23.66 o 
  11   0   3      670.79      693.11     22.55 o 
  13   0   3       73.36       67.81     14.01 o 
  15   0   3       40.12       29.48      7.63 o 
  17   0   3        5.48        5.04      6.48 o 
 -19   1   3        0.43       -2.03     14.19 o 
 -18   1   3        3.02        8.45     17.17 o 
 -17   1   3        0.42        7.37     10.52 o 
 -16   1   3        3.47       -0.13      5.38 o 
 -15   1   3       35.94       34.25      8.21 o 
 -14   1   3        3.72       -1.65      3.04 o 
 -13   1   3       96.50       79.16      4.77 o 
 -12   1   3      113.93      133.04      5.39 o 
 -11   1   3      119.86      130.21      5.03 o 
 -10   1   3       18.24       23.04      2.96 o 
  -9   1   3     4202.21     4409.11     39.70 o 
  -8   1   3      874.76      839.43     11.20 o 
  -7   1   3      115.76      113.48      3.81 o 
  -6   1   3      186.65      199.59      5.97 o 
  -5   1   3     5426.49     5322.56     43.57 o 
  -4   1   3        7.72        4.08      1.39 o 
  -3   1   3     9249.28     8789.92     75.85 o 
  -2   1   3     1741.71     1735.90     14.00 o 
  -1   1   3       86.64       84.75      3.96 o 
   0   1   3      960.87      935.95     11.83 o 
   1   1   3      301.33      279.87      5.66 o 
   2   1   3      334.09      351.70      7.23 o 
   3   1   3      970.31      901.12      8.40 o 
   4   1   3      804.73      849.41      9.05 o 
   5   1   3     2071.73     2093.14     22.07 o 
   6   1   3     2655.85     2623.71     27.06 o 
   7   1   3      444.43      495.33     10.88 o 
   8   1   3      175.62      185.39      8.68 o 
   9   1   3       23.85       28.29      3.45 o 
  10   1   3      271.34      256.23     14.34 o 
  11   1   3     2636.63     2490.49     63.86 o 
  12   1   3       37.75       22.84      5.74 o 
  13   1   3       73.93       81.72     10.42 o 
  14   1   3        4.89        6.80      4.12 o 
  15   1   3       18.67       15.94      5.39 o 
  16   1   3        0.67       -6.36      4.60 o 
  17   1   3       27.98       42.37      6.80 o 
  18   1   3        6.25        4.20      7.43 o 
 -19   2   3       13.83       10.47     12.32 o 
 -18   2   3        7.25       12.37     12.29 o 
 -17   2   3        2.40        3.73      6.07 o 
 -16   2   3       25.69       27.61      7.75 o 
 -15   2   3       60.77       54.25      6.49 o 
 -14   2   3       60.84       47.84      6.08 o 
 -13   2   3      112.43      103.65      7.11 o 
 -12   2   3       62.89       61.34      6.04 o 
 -11   2   3       18.78       32.48      3.69 o 
 -10   2   3      569.37      578.18     11.47 o 
  -9   2   3       78.04       80.68      5.83 o 
  -8   2   3     1367.46     1439.09     17.12 o 
  -7   2   3       34.90       24.08      2.68 o 
  -6   2   3     2135.21     2241.25     24.03 o 
  -5   2   3     6437.80     6508.76     53.71 o 
  -4   2   3       45.09       46.09      3.48 o 
  -3   2   3      415.07      422.18      7.32 o 
  -2   2   3     4010.24     3850.71     36.65 o 
  -1   2   3     2113.47     2099.55     20.04 o 
   0   2   3    15585.88    15265.92    127.83 o 
   1   2   3     1997.14     1889.75     18.61 o 
   2   2   3      143.48      136.80      4.40 o 
   3   2   3      705.67      661.69      9.06 o 
   4   2   3     1496.45     1554.61     15.27 o 
   5   2   3      326.96      317.21      7.61 o 
   6   2   3      257.98      274.59      5.77 o 
   7   2   3        0.03        0.47      2.29 o 
   8   2   3      633.61      662.73     12.85 o 
   9   2   3       40.34       51.21      5.32 o 
  10   2   3      103.37       86.10      6.86 o 
  11   2   3      238.60      259.25      9.74 o 
  12   2   3      107.32      110.43     10.40 o 
  13   2   3       26.94       20.11      5.13 o 
  14   2   3       74.30       89.52      9.52 o 
  15   2   3        2.48        0.51      4.61 o 
  16   2   3        3.01       -3.67      4.93 o 
  17   2   3        5.29        1.41      6.84 o 
  18   2   3        4.46        1.38      7.93 o 
 -18   3   3        0.65       -8.73      6.08 o 
 -17   3   3       12.34       23.06      7.54 o 
 -16   3   3       43.35       33.88      7.29 o 
 -15   3   3        6.36        6.58      4.87 o 
 -14   3   3       10.13       18.36      4.89 o 
 -13   3   3       38.83       34.69      5.54 o 
 -12   3   3       21.66       13.68      5.45 o 
 -11   3   3      204.50      205.97      8.63 o 
 -10   3   3        3.72       -2.89      2.60 o 
  -9   3   3       21.48       27.23      3.87 o 
  -8   3   3      114.03      116.64      5.41 o 
  -7   3   3      190.37      213.12     10.38 o 
  -6   3   3        0.66       -0.79      2.63 o 
  -5   3   3     1328.37     1382.20     26.86 o 
  -4   3   3       63.53       68.48      4.68 o 
  -3   3   3      533.86      550.90     20.58 o 
  -2   3   3      253.29      272.01      6.99 o 
  -1   3   3      105.42      109.44      4.78 o 
   0   3   3     1684.90     1618.52     15.83 o 
   1   3   3      109.15      104.47      3.77 o 
   2   3   3       24.58       24.28      2.73 o 
   3   3   3     1715.45     1708.26     19.09 o 
   4   3   3        0.68        0.09      1.95 o 
   5   3   3      855.01      897.67     11.15 o 
   6   3   3     1229.44     1310.72     14.42 o 
   7   3   3      793.69      819.58     10.99 o 
   8   3   3       32.37       36.05      4.01 o 
   9   3   3      581.19      577.85     11.42 o 
  10   3   3      379.95      367.02     12.64 o 
  11   3   3      254.85      272.56     11.66 o 
  12   3   3        0.96        2.22      4.41 o 
  13   3   3        5.48       11.61      5.19 o 
  14   3   3       19.84       17.59     10.96 o 
  15   3   3       31.57       49.29      7.75 o 
  16   3   3        6.00        4.26      7.50 o 
  17   3   3        0.01        4.49      7.67 o 
 -18   4   3        2.82       12.68     10.63 o 
 -17   4   3        0.64       -1.67     14.27 o 
 -16   4   3       37.51       50.58     12.23 o 
 -15   4   3        1.27        7.09      6.83 o 
 -14   4   3        0.20        6.87      5.43 o 
 -13   4   3        2.33        2.52      4.89 o 
 -12   4   3       43.41       38.72      8.37 o 
 -11   4   3       46.50       52.12      7.65 o 
 -10   4   3       14.57       14.52      6.35 o 
  -9   4   3       34.85       39.74      4.19 o 
  -8   4   3        9.93       17.31      3.33 o 
  -7   4   3       64.85       64.65      5.10 o 
  -6   4   3        1.42       -3.80      2.97 o 
  -5   4   3      210.11      233.33      6.96 o 
  -4   4   3       60.29       75.81      4.08 o 
  -3   4   3      240.94      258.46      8.46 o 
  -2   4   3     2430.71     2283.64     27.31 o 
  -1   4   3      108.79       85.77      4.80 o 
   0   4   3     5138.99     4907.98     40.89 o 
   1   4   3      131.96      134.78      6.91 o 
   2   4   3      575.59      555.04     10.02 o 
   3   4   3      779.59      802.25     12.76 o 
   4   4   3       60.97       69.89      4.57 o 
   5   4   3        0.43       -1.90      2.33 o 
   6   4   3       22.65       18.85      3.34 o 
   7   4   3       21.00       22.76      3.22 o 
   8   4   3      170.30      196.99      6.63 o 
   9   4   3        0.71        0.78      3.50 o 
  10   4   3       11.84       17.51      4.66 o 
  11   4   3       10.31        7.34      4.64 o 
  12   4   3        8.99        4.34      4.47 o 
  13   4   3        1.06        4.55      5.32 o 
  14   4   3       25.26       21.87      7.53 o 
  15   4   3        0.31        3.30      6.89 o 
  16   4   3        2.04       13.33      8.87 o 
 -17   5   3        0.01        6.18     10.04 o 
 -16   5   3        6.94        3.37      9.35 o 
 -15   5   3       10.22       23.86     10.42 o 
 -14   5   3       12.82        8.31      8.57 o 
 -13   5   3       23.56       24.89      8.67 o 
 -12   5   3        6.48        5.74      5.73 o 
 -11   5   3        0.26        4.39      6.67 o 
 -10   5   3        4.47       -0.64      5.02 o 
  -9   5   3        6.62        7.30      4.87 o 
  -8   5   3      352.76      375.03     10.80 o 
  -7   5   3      118.94      119.58      8.08 o 
  -6   5   3       55.33       59.86      6.32 o 
  -5   5   3      520.06      523.90     12.55 o 
  -4   5   3      184.76      191.48     12.74 o 
  -3   5   3       71.53       73.60      5.98 o 
  -2   5   3       43.98       42.56      4.35 o 
  -1   5   3        5.93        3.79      2.84 o 
   0   5   3        6.08        6.62      3.03 o 
   1   5   3      362.08      350.71      8.74 o 
   2   5   3      147.56      144.18      6.05 o 
   3   5   3      370.86      330.73      9.91 o 
   4   5   3      120.37      112.37      6.54 o 
   5   5   3        0.72        0.50      3.04 o 
   6   5   3       32.45       28.39      4.55 o 
   7   5   3      108.05       98.15      5.47 o 
   8   5   3       10.31       10.51      3.28 o 
   9   5   3        8.83       11.93      4.61 o 
  10   5   3       29.40       30.39      5.65 o 
  11   5   3        3.61       -2.96      4.41 o 
  12   5   3       23.41       25.32      6.02 o 
  13   5   3        0.22        0.96      6.82 o 
  14   5   3        1.88        3.90      7.51 o 
  15   5   3        0.31       -0.96      7.75 o 
 -15   6   3        6.54        2.03      9.77 o 
 -14   6   3       13.56        3.25      8.83 o 
 -13   6   3       21.38       12.12      8.03 o 
 -12   6   3        4.64        4.65      8.09 o 
 -11   6   3       20.02       14.22      7.13 o 
 -10   6   3       10.85       11.47      6.74 o 
  -9   6   3        0.68        2.13      5.59 o 
  -8   6   3       27.20       17.74      6.93 o 
  -7   6   3       41.74       36.00     13.99 o 
  -6   6   3        0.50        1.17      4.01 o 
  -5   6   3        1.23       -0.59      3.39 o 
  -4   6   3       83.19       88.30      6.38 o 
  -3   6   3        0.16       -2.78      3.19 o 
  -2   6   3       10.20        5.87      3.49 o 
  -1   6   3       38.82       35.04      4.55 o 
   0   6   3      141.07      136.35      6.83 o 
   1   6   3       65.90       66.21      6.30 o 
   2   6   3       37.36       29.90      5.04 o 
   3   6   3       48.22       68.97      6.35 o 
   4   6   3        0.04       -4.60      4.50 o 
   5   6   3       20.92       15.39      5.59 o 
   6   6   3        8.73        6.15      5.00 o 
   7   6   3       28.65       41.80      5.38 o 
   8   6   3        8.11        1.34      3.82 o 
   9   6   3       31.44       17.33      4.98 o 
  10   6   3       73.55       80.97      8.71 o 
  11   6   3        4.20        0.71      4.91 o 
  12   6   3        0.54        7.73      6.37 o 
  13   6   3        0.52        2.40      7.60 o 
  14   6   3        0.12        1.11      7.59 o 
 -14   7   3        0.01        1.06      8.40 o 
 -13   7   3        3.24        9.58      8.35 o 
 -12   7   3        3.88       10.13      8.05 o 
 -11   7   3        0.00       -8.42      8.61 o 
 -10   7   3       31.33       26.33      7.39 o 
  -9   7   3        6.30        7.62      6.17 o 
  -8   7   3       44.24       41.12      6.78 o 
  -7   7   3        3.91        0.83      4.77 o 
  -6   7   3        7.58       -5.31      4.99 o 
  -5   7   3        4.56       -5.30      4.78 o 
  -4   7   3       59.48       65.45      8.29 o 
  -3   7   3        0.85        0.30      4.97 o 
  -2   7   3       93.43       87.76     12.23 o 
  -1   7   3        4.53        4.09      5.14 o 
   0   7   3       31.03       26.37      6.52 o 
   1   7   3       46.61       54.99      7.85 o 
   2   7   3       11.40        5.23      5.37 o 
   3   7   3        3.18       13.23      5.88 o 
   4   7   3       63.41       51.29      8.53 o 
   5   7   3        5.43        6.92      5.57 o 
   6   7   3        0.07        7.32      6.01 o 
   7   7   3        7.79       -0.07      5.37 o 
   8   7   3        0.12       -0.37      5.63 o 
   9   7   3        2.71        6.28      6.13 o 
  10   7   3        5.70       -9.26      8.14 o 
  11   7   3        3.87       -6.76     17.31 o 
  12   7   3        1.02        6.85      9.31 o 
 -11   8   3        5.17       -7.69      9.07 o 
 -10   8   3        0.02       -4.90     13.84 o 
  -9   8   3       12.25       -1.04      8.11 o 
  -8   8   3        3.20        1.49      8.60 o 
  -7   8   3        3.89       17.29      8.68 o 
  -6   8   3        2.75       17.60      7.84 o 
  -5   8   3       29.73       37.62      7.81 o 
  -4   8   3       15.70       10.07      7.73 o 
  -3   8   3        5.73       12.15      6.47 o 
  -2   8   3        1.92        2.28      7.45 o 
  -1   8   3        6.79       12.75      6.33 o 
   0   8   3       23.52       21.33     10.17 o 
   1   8   3        5.31       13.33      6.16 o 
   2   8   3        1.72        8.40      6.25 o 
   3   8   3       23.61       26.48      7.32 o 
   4   8   3        0.79       -2.88      5.71 o 
   5   8   3       26.04       24.34      7.68 o 
   6   8   3        1.22        9.07      6.72 o 
   7   8   3        4.63        0.87      5.67 o 
   8   8   3        0.01       -1.72      6.48 o 
   9   8   3        0.08       -4.98      7.47 o 
  10   8   3        4.89       -3.21      9.79 o 
  -8   9   3        0.74        7.82      9.36 o 
  -7   9   3        1.88       -6.57     10.91 o 
  -6   9   3        2.89        3.97      8.40 o 
  -5   9   3        0.24        4.06      7.28 o 
  -4   9   3        0.82        1.34      6.69 o 
  -3   9   3        0.26        8.48      6.86 o 
  -2   9   3        1.53       11.24      7.05 o 
  -1   9   3        0.49        0.22      6.53 o 
   0   9   3        0.01       -0.92      7.29 o 
   1   9   3        7.83       14.11      7.63 o 
   2   9   3        4.40       15.69      9.46 o 
   3   9   3        1.06        3.80      9.65 o 
   4   9   3       35.47       34.25     14.11 o 
   5   9   3        3.56       11.26      7.61 o 
   6   9   3        0.88        0.78      7.06 o 
 -20   0   4        8.17       33.61     19.60 o 
 -18   0   4       23.25       12.56     16.12 o 
 -16   0   4       65.49       42.91     16.33 o 
 -14   0   4        0.34        2.89      4.35 o 
 -12   0   4      269.39      293.78     10.91 o 
 -10   0   4       11.23        8.05      5.99 o 
  -8   0   4     5783.17     6082.12     64.99 o 
  -6   0   4      973.38      993.39     14.24 o 
  -4   0   4        0.03       -3.20      2.53 o 
  -2   0   4     1318.20     1224.73     31.00 o 
   0   0   4      854.48      857.65     13.16 o 
   2   0   4     2099.08     2178.27     26.99 o 
   4   0   4       12.96        5.63      3.08 o 
   6   0   4        4.49       -0.98      3.09 o 
   8   0   4     2210.65     2203.99     48.53 o 
  10   0   4      106.45       94.30      9.62 o 
  12   0   4       59.94       52.70     14.66 o 
  14   0   4       21.16       11.80      7.21 o 
  16   0   4        4.06        1.29      6.30 o 
  18   0   4        0.83        0.69      8.60 o 
 -19   1   4        0.02        9.39     12.29 o 
 -18   1   4        4.25       21.76     17.93 o 
 -17   1   4        9.92        3.27     10.44 o 
 -16   1   4       12.54       16.12      5.83 o 
 -15   1   4        8.85        2.67      4.26 o 
 -14   1   4        2.59       -5.51      4.02 o 
 -13   1   4       47.34       46.85      4.12 o 
 -12   1   4        0.03        1.16      2.42 o 
 -11   1   4        0.28       -1.81      2.16 o 
 -10   1   4       37.00       34.39      3.14 o 
  -9   1   4      898.96      945.48     11.84 o 
  -8   1   4     5228.66     5751.69     49.03 o 
  -7   1   4       75.27       79.71      3.37 o 
  -6   1   4      111.35      110.39      3.77 o 
  -5   1   4     1929.27     1973.62     21.90 o 
  -4   1   4     1285.00     1263.95     15.13 o 
  -3   1   4     1906.71     1886.21     19.78 o 
  -2   1   4       51.59       54.60      1.82 o 
  -1   1   4      272.68      268.21      4.47 o 
   0   1   4     1844.32     1848.81     20.83 o 
   1   1   4      715.10      689.64     10.53 o 
   2   1   4     1520.36     1533.49     16.67 o 
   3   1   4     1568.96     1567.46     14.59 o 
   4   1   4      102.96      122.02      3.83 o 
   5   1   4       32.11       24.86      2.59 o 
   6   1   4     7881.19     8238.22     74.91 o 
   7   1   4       15.47       28.76      3.23 o 
   8   1   4      143.02      164.34      5.51 o 
   9   1   4      247.41      255.57      9.41 o 
  10   1   4      521.66      485.20     18.41 o 
  11   1   4       26.98       23.04      5.42 o 
  12   1   4       78.02       68.67      7.78 o 
  13   1   4        5.08        1.71      4.18 o 
  14   1   4        6.22        9.44      4.66 o 
  15   1   4        7.95       10.28      4.63 o 
  16   1   4        8.22       -0.58      4.77 o 
  17   1   4       10.40       14.75      5.87 o 
 -19   2   4        3.24        9.52     18.73 o 
 -18   2   4        2.03       -5.80     10.51 o 
 -17   2   4        2.25        0.39      5.70 o 
 -16   2   4       35.96       34.92      6.46 o 
 -15   2   4       40.16       36.61      5.78 o 
 -14   2   4       54.05       59.80      7.78 o 
 -13   2   4       29.81       28.65      4.81 o 
 -12   2   4       18.64       22.88      4.93 o 
 -11   2   4      464.43      510.36     11.00 o 
 -10   2   4        7.93       11.92      2.61 o 
  -9   2   4        0.54        0.26      2.96 o 
  -8   2   4      732.08      747.35     19.26 o 
  -7   2   4      739.26      691.66     11.38 o 
  -6   2   4       55.43       54.86      2.91 o 
  -5   2   4       32.14       35.88      2.47 o 
  -4   2   4        9.71        5.79      2.10 o 
  -3   2   4     1821.64     1789.39     17.69 o 
  -2   2   4        7.01        3.53      1.62 o 
  -1   2   4        1.38        2.51      1.63 o 
   0   2   4     1010.47     1004.91     11.77 o 
   1   2   4      321.84      327.32      6.58 o 
   2   2   4      386.98      402.54      6.77 o 
   3   2   4     4596.27     4721.08     37.28 o 
   4   2   4       41.81       40.18      2.53 o 
   5   2   4      253.32      247.31      5.05 o 
   6   2   4       17.47       26.27      3.78 o 
   7   2   4        0.03        0.52      2.04 o 
   8   2   4      698.69      714.35     11.17 o 
   9   2   4       76.08       73.59      5.32 o 
  10   2   4      120.35      115.29      6.58 o 
  11   2   4      200.84      229.79     10.43 o 
  12   2   4       52.37       42.78      6.53 o 
  13   2   4      106.44      121.19      9.24 o 
  14   2   4       36.68       21.46      5.45 o 
  15   2   4        0.38       -2.45      4.73 o 
  16   2   4        9.36        1.89      5.79 o 
  17   2   4        0.44        2.18     12.53 o 
 -19   3   4        5.83       19.35     20.22 o 
 -18   3   4        0.49       -1.98      7.69 o 
 -17   3   4        1.94       15.85      7.97 o 
 -16   3   4       16.35        8.97     16.06 o 
 -15   3   4       28.66       22.45      6.28 o 
 -14   3   4        0.72        3.50      4.50 o 
 -13   3   4       56.76       27.02     10.07 o 
 -12   3   4      119.13      113.70      9.77 o 
 -11   3   4       49.45       50.79      9.17 o 
 -10   3   4      102.28      110.33      5.65 o 
  -9   3   4      641.69      662.60     13.06 o 
  -8   3   4      127.05      155.30      5.69 o 
  -7   3   4      113.27      121.06      4.63 o 
  -6   3   4      190.61      202.76     10.53 o 
  -5   3   4     1659.08     1788.23     21.77 o 
  -4   3   4      490.08      492.93     12.89 o 
  -3   3   4     3525.06     3575.32     41.94 o 
  -2   3   4      583.81      623.21     11.13 o 
  -1   3   4        5.55        3.11      2.16 o 
   0   3   4       70.69       69.79      3.19 o 
   1   3   4      144.57      157.83      4.82 o 
   2   3   4      106.27      126.97      4.85 o 
   3   3   4      153.18      158.50      5.79 o 
   4   3   4      597.11      610.94      9.42 o 
   5   3   4       75.82       68.14      4.44 o 
   6   3   4      161.48      189.80      5.21 o 
   7   3   4       19.05       18.55      2.67 o 
   8   3   4       32.01       30.56      3.69 o 
   9   3   4       24.11       16.47      4.18 o 
  10   3   4      321.47      323.21     16.13 o 
  11   3   4       39.06       55.10      5.98 o 
  12   3   4       87.38       94.47     11.96 o 
  13   3   4        2.99        5.14      6.26 o 
  14   3   4       22.85       33.94      6.68 o 
  15   3   4       51.42       59.66      8.38 o 
  16   3   4       18.26       33.34     10.20 o 
  17   3   4       13.43       14.92      8.85 o 
 -18   4   4        0.00       13.03     12.23 o 
 -17   4   4       16.05       21.04      9.95 o 
 -16   4   4        0.52        2.41      8.97 o 
 -15   4   4        6.91        4.62      7.58 o 
 -14   4   4       20.97       16.32      5.70 o 
 -13   4   4        0.43       -0.45      4.73 o 
 -12   4   4       94.66       85.16      7.92 o 
 -11   4   4        3.24        1.28      4.77 o 
 -10   4   4       11.35        2.30      4.44 o 
  -9   4   4       35.37       40.98      5.53 o 
  -8   4   4        0.30       -3.42      2.67 o 
  -7   4   4       86.36       85.54      5.48 o 
  -6   4   4      108.82      109.31      5.50 o 
  -5   4   4      158.36      165.24      8.60 o 
  -4   4   4        1.68       -2.19      4.02 o 
  -3   4   4      198.93      204.47      7.42 o 
  -2   4   4       33.29       30.13      3.84 o 
  -1   4   4      211.85      199.68      7.21 o 
   0   4   4     2800.15     2680.51     25.15 o 
   1   4   4        1.41       -2.54      2.03 o 
   2   4   4       77.74       72.72      4.37 o 
   3   4   4      479.05      519.32     10.07 o 
   4   4   4        8.86        9.56      2.75 o 
   5   4   4       28.02       25.17      4.34 o 
   6   4   4        6.96        2.17      2.53 o 
   7   4   4        1.95       -2.70      2.65 o 
   8   4   4       14.18       12.47      3.66 o 
   9   4   4       31.20       27.51      5.03 o 
  10   4   4       27.81       24.57      5.06 o 
  11   4   4       35.66       23.40      5.24 o 
  12   4   4      102.88       93.69      9.08 o 
  13   4   4        0.92        4.28      5.37 o 
  14   4   4       38.10       38.72      7.48 o 
  15   4   4       41.97       61.94     11.04 o 
  16   4   4        3.49       -5.74      7.40 o 
 -17   5   4        0.28        8.15     10.24 o 
 -16   5   4        2.78       12.38     10.14 o 
 -15   5   4        0.00       -1.19      8.01 o 
 -14   5   4       42.50       43.61      8.81 o 
 -13   5   4       11.70       14.01      6.62 o 
 -12   5   4        3.16        3.52      7.40 o 
 -11   5   4       42.10       35.90      9.80 o 
 -10   5   4       12.29       16.53      5.70 o 
  -9   5   4        7.60        7.34      4.96 o 
  -8   5   4        0.30       -5.12      4.05 o 
  -7   5   4       70.95       73.10      6.90 o 
  -6   5   4       12.71        8.53      4.34 o 
  -5   5   4       61.24       68.37      6.51 o 
  -4   5   4      201.93      217.31     11.23 o 
  -3   5   4      293.89      295.30     10.41 o 
  -2   5   4        0.64       -1.59      2.65 o 
  -1   5   4       55.67       56.56      6.27 o 
   0   5   4      446.17      472.67     10.61 o 
   1   5   4      602.76      587.51     16.98 o 
   2   5   4      185.14      193.23      7.83 o 
   3   5   4      201.01      199.16      9.22 o 
   4   5   4        1.43        0.60      2.88 o 
   5   5   4       19.65       14.82      3.42 o 
   6   5   4      134.42      147.71      6.14 o 
   7   5   4       49.83       54.37      5.60 o 
   8   5   4       14.33       13.68      4.10 o 
   9   5   4       27.85       35.06      5.14 o 
  10   5   4       37.98       59.41      6.66 o 
  11   5   4        6.05        6.40      4.71 o 
  12   5   4        1.25        8.64      5.90 o 
  13   5   4        0.09       -2.29      5.51 o 
  14   5   4        8.91       17.40      8.34 o 
  15   5   4       21.04       15.01      8.67 o 
 -15   6   4        5.33       -5.65      9.27 o 
 -14   6   4        3.15       -1.22      7.00 o 
 -13   6   4        1.50        5.30      8.24 o 
 -12   6   4       11.16        4.83     16.37 o 
 -11   6   4        4.48       -4.48      7.88 o 
 -10   6   4        0.81       -4.43      5.07 o 
  -9   6   4        1.38       -1.76      5.09 o 
  -8   6   4        1.51        7.13      5.00 o 
  -7   6   4        0.93        0.44      4.81 o 
  -6   6   4        6.93        2.65      4.79 o 
  -5   6   4       45.52       53.80      5.68 o 
  -4   6   4        0.86        4.79      3.68 o 
  -3   6   4       11.32        9.24      3.85 o 
  -2   6   4      159.56      169.10      7.76 o 
  -1   6   4      293.56      294.88      9.58 o 
   0   6   4      229.78      204.49      9.62 o 
   1   6   4       15.93        4.09      4.13 o 
   2   6   4        0.01       -1.68      3.65 o 
   3   6   4        5.26        2.31      4.02 o 
   4   6   4       13.17        4.55      5.71 o 
   5   6   4        2.86        4.32      4.11 o 
   6   6   4        1.37        0.45      3.97 o 
   7   6   4        3.10        4.63      3.76 o 
   8   6   4        1.53        1.08      4.50 o 
   9   6   4        6.75        1.16      4.39 o 
  10   6   4        1.87       -2.30      5.19 o 
  11   6   4        0.96        7.24      5.75 o 
  12   6   4        3.03      -10.61      9.40 o 
  13   6   4        0.77       -0.19      8.28 o 
 -14   7   4       14.35       21.34     11.98 o 
 -13   7   4        2.67       11.33     10.54 o 
 -12   7   4        0.38        0.38     24.68 o 
 -11   7   4        3.45       10.46      8.28 o 
 -10   7   4       10.46        8.03      6.45 o 
  -9   7   4       14.22       10.72      7.17 o 
  -8   7   4       12.03        8.52      5.30 o 
  -7   7   4       31.89       25.98      6.02 o 
  -6   7   4        1.18        5.47      4.77 o 
  -5   7   4        4.51        3.68      4.29 o 
  -4   7   4        1.37        0.86      5.65 o 
  -3   7   4        3.37       -1.96      4.81 o 
  -2   7   4        0.55       -5.46      5.66 o 
  -1   7   4        0.05       -4.18      6.06 o 
   0   7   4       22.48       19.95      5.93 o 
   1   7   4       19.96       24.29      6.50 o 
   2   7   4       35.51       25.69      6.59 o 
   3   7   4        0.87       -1.84      4.84 o 
   4   7   4        8.83       11.30      5.79 o 
   5   7   4       17.60       17.03      6.69 o 
   6   7   4       49.06       56.93      8.15 o 
   7   7   4        6.09       -0.24      4.97 o 
   8   7   4        0.31        4.55      6.00 o 
   9   7   4        3.23        3.65      8.30 o 
  10   7   4        0.85        6.27     10.21 o 
  11   7   4        0.96        4.82      9.01 o 
  12   7   4        3.95       20.74     11.19 o 
 -11   8   4        0.01        6.76      8.99 o 
 -10   8   4        2.15        0.43      8.20 o 
  -9   8   4        0.00        4.44     10.29 o 
  -8   8   4        0.34       -2.82      7.26 o 
  -7   8   4        0.91        2.80      7.02 o 
  -6   8   4        0.36        3.72      7.39 o 
  -5   8   4       21.93       16.14      8.21 o 
  -4   8   4        0.07       10.10      6.51 o 
  -3   8   4        0.07       -1.62      5.85 o 
  -2   8   4        4.32        3.91      6.11 o 
  -1   8   4       17.23       11.36      6.49 o 
   0   8   4        0.11       -3.93      5.59 o 
   1   8   4       21.73       11.06      6.46 o 
   2   8   4        8.56       15.26      6.79 o 
   3   8   4        1.25        6.34      6.51 o 
   4   8   4        8.03       -2.99      6.03 o 
   5   8   4       13.74        8.41      6.57 o 
   6   8   4        0.09        1.75      5.50 o 
   7   8   4        1.87       -6.09      6.36 o 
   8   8   4        1.30        2.70      6.84 o 
   9   8   4        0.03       -4.54      7.36 o 
  -7   9   4        3.18        8.15      9.11 o 
  -6   9   4        2.38        4.46      8.62 o 
  -5   9   4        0.54        5.30      8.34 o 
  -4   9   4        0.34       -3.84      7.02 o 
  -3   9   4        6.95       13.52      7.58 o 
  -2   9   4        6.56        2.44      6.86 o 
  -1   9   4        1.19       -6.75      6.35 o 
   0   9   4        0.22        0.44      6.56 o 
   1   9   4        0.28       -1.71      6.61 o 
   2   9   4        5.71        9.17      7.17 o 
   3   9   4        1.24       -0.70      6.77 o 
   4   9   4        1.05        2.93      7.02 o 
   5   9   4        1.64       10.36      6.66 o 
 -19   0   5        2.16       14.66     16.33 o 
 -17   0   5       46.65       64.54     20.33 o 
 -15   0   5        0.17       -0.58     11.69 o 
 -13   0   5      164.26      153.28      8.68 o 
 -11   0   5      149.28      182.09      8.15 o 
  -9   0   5       25.87       24.10      3.28 o 
  -7   0   5     2217.04     1943.61     34.08 o 
  -5   0   5       69.34       72.15     11.94 o 
  -3   0   5       91.49      110.76      6.44 o 
  -1   0   5     1792.49     1807.21     53.98 o 
   1   0   5      341.04      324.53      8.46 o 
   3   0   5     2363.94     2777.45     34.46 o 
   5   0   5      420.39      484.94     15.16 o 
   7   0   5      260.62      328.03     13.57 o 
   9   0   5      322.72      328.75     15.14 o 
  11   0   5       38.19       40.84      8.57 o 
  13   0   5      520.53      536.30     22.42 o 
  15   0   5        6.25        4.66      7.37 o 
  17   0   5        6.05       -7.23      7.37 o 
 -20   1   5        4.25        8.91     13.21 o 
 -19   1   5        0.00       -1.61     10.69 o 
 -18   1   5        3.16        8.10     10.92 o 
 -17   1   5        0.59        0.47      6.79 o 
 -16   1   5       18.08       24.08      8.02 o 
 -15   1   5        3.76        3.80      4.25 o 
 -14   1   5        0.11       -3.05      3.51 o 
 -13   1   5      103.87       84.87     10.47 o 
 -12   1   5        4.55        4.55      2.61 o 
 -11   1   5      111.28      129.83      5.78 o 
 -10   1   5      113.27      113.80      4.23 o 
  -9   1   5        0.71       -0.15      2.07 o 
  -8   1   5      122.68      118.03      5.22 o 
  -7   1   5       10.31       10.19      2.54 o 
  -6   1   5      212.68      228.98      7.29 o 
  -5   1   5      582.20      492.31      9.83 o 
  -4   1   5      618.77      575.67     11.08 o 
  -3   1   5       10.41       12.79      1.39 o 
  -2   1   5       60.47       68.66      2.35 o 
  -1   1   5      311.41      311.95      5.67 o 
   0   1   5        5.59       10.64      1.91 o 
   1   1   5     2242.00     2154.63     21.96 o 
   2   1   5       17.39       17.87      2.14 o 
   3   1   5       47.69       45.98      2.67 o 
   4   1   5      338.53      325.98      6.17 o 
   5   1   5      546.08      618.81     11.25 o 
   6   1   5       48.98       48.82      3.92 o 
   7   1   5        5.72       11.50      2.74 o 
   8   1   5        6.60       10.77      2.85 o 
   9   1   5       30.00       27.72      4.57 o 
  10   1   5      119.84      113.87      7.62 o 
  11   1   5     1166.39     1239.49     23.91 o 
  12   1   5        8.10       11.59      4.55 o 
  13   1   5       41.64       53.59      6.92 o 
  14   1   5       10.02       11.76      5.21 o 
  15   1   5        0.52        6.41      5.34 o 
  16   1   5        0.03       -2.41      5.37 o 
  17   1   5        0.20       -0.39      5.85 o 
 -19   2   5        0.70        8.41     11.76 o 
 -18   2   5        0.00       -0.57     10.96 o 
 -17   2   5        5.01       -2.85      9.63 o 
 -16   2   5        2.68        3.93      5.50 o 
 -15   2   5       15.87        7.77      4.73 o 
 -14   2   5        2.39       14.57      4.99 o 
 -13   2   5        0.31       -1.17      4.01 o 
 -12   2   5       88.99      108.25      7.94 o 
 -11   2   5        0.30        5.61      3.56 o 
 -10   2   5       45.98       49.93      4.00 o 
  -9   2   5       35.39       36.23      3.24 o 
  -8   2   5        3.70        9.29      3.22 o 
  -7   2   5       30.95       16.82      3.61 o 
  -6   2   5        0.06       -1.74      2.48 o 
  -5   2   5      111.05      125.13      5.62 o 
  -4   2   5      351.67      373.33      5.62 o 
  -3   2   5       68.12       75.58      2.41 o 
  -2   2   5     5439.14     5259.05     37.90 o 
  -1   2   5      123.16      123.12      3.96 o 
   0   2   5       12.83       15.95      2.31 o 
   1   2   5        4.22        3.58      1.82 o 
   2   2   5      241.40      227.40      6.04 o 
   3   2   5     1133.47     1319.34     13.60 o 
   4   2   5      459.77      401.19      6.37 o 
   5   2   5       91.42       96.46      3.29 o 
   6   2   5      124.72      138.30      4.32 o 
   7   2   5      277.38      277.92      6.49 o 
   8   2   5        3.43        5.95      3.17 o 
   9   2   5       47.83       52.11      7.39 o 
  10   2   5       61.09       70.82      6.79 o 
  11   2   5        0.28       -3.24      3.58 o 
  12   2   5      117.76      119.43      8.81 o 
  13   2   5       26.68       27.04      5.50 o 
  14   2   5       19.13       15.02      5.42 o 
  15   2   5        4.88        7.81      8.71 o 
  16   2   5        1.34        9.54      6.57 o 
  17   2   5       18.14       14.41      7.60 o 
 -19   3   5        3.83       27.08     14.81 o 
 -18   3   5        7.10       -4.63     10.76 o 
 -17   3   5       13.53       21.00      7.93 o 
 -16   3   5        0.38       -0.17      5.21 o 
 -15   3   5        6.95        8.22      6.14 o 
 -14   3   5       39.98       43.89      6.58 o 
 -13   3   5       60.67       58.15      7.10 o 
 -12   3   5       45.81       32.79      6.78 o 
 -11   3   5      187.68      213.37     10.27 o 
 -10   3   5       95.19      112.14     15.25 o 
  -9   3   5       61.07       62.16      6.03 o 
  -8   3   5      330.69      360.55      7.85 o 
  -7   3   5      206.24      234.02      5.82 o 
  -6   3   5      135.23      150.75      5.98 o 
  -5   3   5      103.82      121.39      5.15 o 
  -4   3   5       44.94       31.45      2.85 o 
  -3   3   5       75.26       74.20      5.28 o 
  -2   3   5      364.96      360.45      9.73 o 
  -1   3   5      124.80      126.26      5.65 o 
   0   3   5      213.27      234.76      5.93 o 
   1   3   5      586.36      565.39      9.52 o 
   2   3   5       25.81       21.40      2.67 o 
   3   3   5     1102.04     1173.68     15.05 o 
   4   3   5      219.73      225.30      5.74 o 
   5   3   5      599.09      629.90      9.72 o 
   6   3   5       39.64       38.94      3.23 o 
   7   3   5      263.56      268.11      6.52 o 
   8   3   5       16.48       13.75      4.07 o 
   9   3   5       97.27      107.01      6.98 o 
  10   3   5       56.34       64.71      6.21 o 
  11   3   5      195.98      174.85     11.12 o 
  12   3   5       57.85       49.95      9.61 o 
  13   3   5       18.40        8.87      8.64 o 
  14   3   5        0.24       -4.45      4.93 o 
  15   3   5       16.97       13.78      6.41 o 
  16   3   5       12.98        8.58      6.88 o 
 -18   4   5        0.04       -1.68      9.25 o 
 -17   4   5        8.64       11.80      8.91 o 
 -16   4   5       16.29        2.38      6.89 o 
 -15   4   5       27.70       28.80      7.74 o 
 -14   4   5       27.47       15.96      6.66 o 
 -13   4   5       28.57       39.45      6.64 o 
 -12   4   5       22.40       28.56      8.86 o 
 -11   4   5       24.54       34.63      5.83 o 
 -10   4   5       33.65       26.18      6.03 o 
  -9   4   5        2.87       -1.35      3.84 o 
  -8   4   5        5.49        2.57      3.34 o 
  -7   4   5      328.93      339.98     14.47 o 
  -6   4   5       30.21       28.54      3.60 o 
  -5   4   5        1.26        0.69      2.02 o 
  -4   4   5      160.81      157.27      7.82 o 
  -3   4   5      331.75      332.69     11.61 o 
  -2   4   5      100.16       84.69      5.43 o 
  -1   4   5      156.69      164.41      6.84 o 
   0   4   5      501.51      518.27      8.22 o 
   1   4   5      173.68      197.18      6.24 o 
   2   4   5      148.35      155.89      5.39 o 
   3   4   5      195.30      208.38      7.00 o 
   4   4   5       11.86       12.00      3.20 o 
   5   4   5        4.79       -0.39      2.29 o 
   6   4   5        0.11       -0.09      2.35 o 
   7   4   5      152.59      152.35      5.73 o 
   8   4   5       12.65        7.66      3.54 o 
   9   4   5        2.47        8.17      6.64 o 
  10   4   5        4.20        0.23      4.00 o 
  11   4   5       37.21       40.50      6.87 o 
  12   4   5       22.17       22.72      7.02 o 
  13   4   5       19.51       19.46     10.69 o 
  14   4   5        9.13       10.88      6.36 o 
  15   4   5        0.66        1.22      5.95 o 
 -17   5   5        0.79       -6.98      9.01 o 
 -16   5   5       11.90        5.60      9.50 o 
 -15   5   5        9.04       10.73      7.54 o 
 -14   5   5       46.94       42.84     13.19 o 
 -13   5   5        2.62        0.29     11.58 o 
 -12   5   5       61.12       88.89     12.66 o 
 -11   5   5       17.03       24.05      7.69 o 
 -10   5   5       17.83       14.99      6.65 o 
  -9   5   5        5.10        1.50      4.90 o 
  -8   5   5       46.39       47.30     13.40 o 
  -7   5   5       59.45       48.19      6.30 o 
  -6   5   5        2.25       10.21      4.48 o 
  -5   5   5       82.64       89.78      7.36 o 
  -4   5   5      450.80      480.30     13.64 o 
  -3   5   5      113.61      118.45      6.99 o 
  -2   5   5       79.11       83.76      6.06 o 
  -1   5   5        0.07       -1.18      2.89 o 
   0   5   5       86.82      109.93      6.53 o 
   1   5   5       85.86       82.38     10.29 o 
   2   5   5       11.81       11.74      3.14 o 
   3   5   5       22.50       25.38      3.44 o 
   4   5   5       18.72       20.59      3.56 o 
   5   5   5       54.44       65.33      4.88 o 
   6   5   5       13.40       12.19      3.22 o 
   7   5   5       99.79      104.36      6.11 o 
   8   5   5        4.41        2.11      3.65 o 
   9   5   5        0.89        1.60      3.92 o 
  10   5   5       24.11       24.14      5.65 o 
  11   5   5        8.79        7.72      5.45 o 
  12   5   5       18.69       22.08      6.73 o 
  13   5   5        1.14       11.24      6.41 o 
  14   5   5       14.17       18.50      8.29 o 
 -15   6   5        0.05        9.45     14.99 o 
 -14   6   5        7.51        4.56      7.32 o 
 -13   6   5        0.87       -7.44      7.96 o 
 -12   6   5        0.42       10.44      8.31 o 
 -11   6   5       18.25       16.59      7.51 o 
 -10   6   5        5.45        4.99      5.62 o 
  -9   6   5        8.34        3.88      6.77 o 
  -8   6   5       11.42        9.11      5.33 o 
  -7   6   5       43.10       34.28      6.37 o 
  -6   6   5        0.35        0.83      4.57 o 
  -5   6   5       35.39       24.98      5.97 o 
  -4   6   5        2.31        1.22      4.09 o 
  -3   6   5      176.35      161.28      7.89 o 
  -2   6   5       56.77       62.16      5.64 o 
  -1   6   5       11.34        4.91      3.64 o 
   0   6   5      248.53      250.89      9.12 o 
   1   6   5       13.80        9.73      4.19 o 
   2   6   5      143.75      150.11     12.06 o 
   3   6   5        9.83       11.42      4.80 o 
   4   6   5       19.39       14.34      4.78 o 
   5   6   5        1.75       -2.19      4.05 o 
   6   6   5        0.80       -2.67      3.38 o 
   7   6   5        0.28        3.50      4.53 o 
   8   6   5       20.08       13.72      4.88 o 
   9   6   5        1.59        2.85      4.56 o 
  10   6   5        8.62       16.22      6.12 o 
  11   6   5        0.74        1.29      5.72 o 
  12   6   5        4.54       14.09      7.67 o 
  13   6   5        1.53       -3.51     10.35 o 
 -14   7   5        0.12        7.05      9.20 o 
 -13   7   5        0.16       -2.18      9.04 o 
 -12   7   5        1.76       -9.94      9.69 o 
 -11   7   5        0.87        0.55      7.48 o 
 -10   7   5        6.79        8.79      6.42 o 
  -9   7   5        7.34       12.49      6.37 o 
  -8   7   5        2.43        2.18      5.59 o 
  -7   7   5        0.93        0.15      5.03 o 
  -6   7   5        0.27        5.63      5.09 o 
  -5   7   5        9.33        7.90      4.97 o 
  -4   7   5       70.52       70.25      8.23 o 
  -3   7   5        4.98        5.39      4.31 o 
  -2   7   5        2.24        8.03      4.22 o 
  -1   7   5       14.15        9.68      5.48 o 
   0   7   5        0.39        0.01      7.28 o 
   1   7   5       17.69        6.16      5.61 o 
   2   7   5       24.04       16.76      6.14 o 
   3   7   5        2.05        1.01      5.43 o 
   4   7   5        9.04        5.66      4.99 o 
   5   7   5       10.72       18.15      5.58 o 
   6   7   5       17.69       12.84      5.50 o 
   7   7   5        0.01       -3.52      5.68 o 
   8   7   5        0.26        6.26      6.29 o 
   9   7   5        2.79       -2.17      6.00 o 
  10   7   5        5.34        1.76      7.20 o 
  11   7   5        0.07        4.86      9.25 o 
 -11   8   5        7.77       11.26      9.74 o 
 -10   8   5        0.08        0.70      8.30 o 
  -9   8   5        0.00        1.25      8.08 o 
  -8   8   5        2.42       -3.82      7.63 o 
  -7   8   5        0.02        0.72      7.22 o 
  -6   8   5        0.88        6.19      7.88 o 
  -5   8   5        1.33        2.06      7.22 o 
  -4   8   5        0.09        4.55      8.29 o 
  -3   8   5       36.57       19.24      7.04 o 
  -2   8   5        1.46       -4.45      5.54 o 
  -1   8   5       17.36       11.80      6.40 o 
   0   8   5       12.43        9.77      6.17 o 
   1   8   5        1.65       -6.70      5.17 o 
   2   8   5        3.24        8.05      6.30 o 
   3   8   5        3.30       -0.73      6.07 o 
   4   8   5        0.34       -5.75      5.22 o 
   5   8   5        0.08       -2.94      5.34 o 
   6   8   5        3.19       -5.58      7.00 o 
   7   8   5        5.24       -1.40      6.86 o 
   8   8   5        4.09        8.84      7.11 o 
   9   8   5        2.70        1.36      7.27 o 
  -7   9   5        0.05       -3.17      8.27 o 
  -6   9   5        4.54        2.66      8.46 o 
  -5   9   5        9.51        8.18      8.55 o 
  -4   9   5        0.00       -4.14      8.05 o 
  -3   9   5        0.10       -1.45      6.76 o 
  -2   9   5        0.03       -4.24      6.84 o 
  -1   9   5        0.17        3.15      6.92 o 
   0   9   5        0.02        5.40      7.14 o 
   1   9   5        1.05       -8.08      6.41 o 
   2   9   5        1.31        2.71      6.92 o 
   3   9   5        2.30       11.65      7.40 o 
   4   9   5        1.21        6.52      6.42 o 
   5   9   5        1.20        6.10      8.85 o 
 -20   0   6        1.47       21.05     17.50 o 
 -18   0   6        0.18       31.22     16.48 o 
 -16   0   6      135.23      154.05     23.38 o 
 -14   0   6       14.66       30.06     13.07 o 
 -12   0   6        6.99       14.85      4.04 o 
 -10   0   6        3.08        8.33      3.44 o 
  -8   0   6      744.62      684.48     14.57 o 
  -6   0   6        4.64        8.78      3.85 o 
  -4   0   6      189.04      189.89      8.90 o 
  -2   0   6     9994.34     9958.88    133.72 o 
   0   0   6        0.19       -1.24      3.07 o 
   2   0   6     1491.24     1544.48     21.69 o 
   4   0   6       36.70       25.03      5.03 o 
   6   0   6      744.55      733.01     20.86 o 
   8   0   6     1237.80     1301.92     31.75 o 
  10   0   6       46.05       58.06      8.74 o 
  12   0   6       41.05       71.14     14.59 o 
  14   0   6       24.88       54.20     10.53 o 
  16   0   6        2.98       25.02      9.85 o 
 -20   1   6        0.61       -0.66     20.73 o 
 -19   1   6        2.99        7.96     11.68 o 
 -18   1   6        0.40        7.41     10.73 o 
 -17   1   6        1.15        3.36      6.69 o 
 -16   1   6      129.63      119.87     12.44 o 
 -15   1   6       25.43       22.73      9.00 o 
 -14   1   6        0.03        0.37      4.20 o 
 -13   1   6        0.82        0.38      4.06 o 
 -12   1   6        0.71       -4.72      4.06 o 
 -11   1   6       71.72       74.13      4.09 o 
 -10   1   6        1.44        4.24      2.04 o 
  -9   1   6      175.77      172.58      6.54 o 
  -8   1   6       30.22       19.74      2.28 o 
  -7   1   6       24.43       28.75      3.94 o 
  -6   1   6       59.76       59.29      4.46 o 
  -5   1   6     2549.60     2462.18     29.84 o 
  -4   1   6      959.30      999.91     11.84 o 
  -3   1   6       81.87       78.45      4.16 o 
  -2   1   6      195.56      162.65      3.71 o 
  -1   1   6       82.98       92.31      3.52 o 
   0   1   6     1533.89     1425.43     16.96 o 
   1   1   6      828.44      857.68     11.50 o 
   2   1   6      236.01      240.15      5.68 o 
   3   1   6      357.85      368.01      6.68 o 
   4   1   6       39.31       28.75      2.50 o 
   5   1   6        6.13       13.98      2.21 o 
   6   1   6     1399.97     1504.14     19.66 o 
   7   1   6       38.41       34.69      3.57 o 
   8   1   6       15.81       17.39      3.99 o 
   9   1   6       15.68       10.85      3.89 o 
  10   1   6      760.75      755.04     17.60 o 
  11   1   6      144.01      177.75     10.86 o 
  12   1   6       33.84       32.23      6.15 o 
  13   1   6       13.49       18.95      5.38 o 
  14   1   6        1.65        4.84      5.07 o 
  15   1   6        2.77        0.24      5.29 o 
  16   1   6        0.90       -0.74      5.83 o 
  17   1   6        1.54        6.58      6.37 o 
 -19   2   6        1.43       10.46     12.11 o 
 -18   2   6        3.33       31.77     11.73 o 
 -17   2   6        0.19        5.09      6.78 o 
 -16   2   6       42.73       25.92      7.94 o 
 -15   2   6        2.50       -1.75      4.71 o 
 -14   2   6        1.22       -3.59      5.40 o 
 -13   2   6       45.63       53.01      7.52 o 
 -12   2   6       20.50        7.83      4.02 o 
 -11   2   6        1.85       -2.34      3.90 o 
 -10   2   6        0.91        5.37      4.07 o 
  -9   2   6       75.89       70.35      6.86 o 
  -8   2   6       68.71       56.62      5.50 o 
  -7   2   6      180.61      146.45      6.24 o 
  -6   2   6       76.40       75.45      4.34 o 
  -5   2   6        0.68       -1.07      1.99 o 
  -4   2   6       64.79       77.29      2.84 o 
  -3   2   6      331.05      305.10      4.80 o 
  -2   2   6      568.79      561.59      6.99 o 
  -1   2   6        2.47        0.83      1.78 o 
   0   2   6       14.43       15.76      2.73 o 
   1   2   6       84.24       76.53      4.43 o 
   2   2   6     1208.68     1298.44     16.85 o 
   3   2   6     1341.16     1273.62     15.06 o 
   4   2   6       99.53      107.94      4.16 o 
   5   2   6      194.11      202.49      6.92 o 
   6   2   6       21.22       13.74      3.06 o 
   7   2   6        9.78       17.17      3.19 o 
   8   2   6      341.39      370.32     14.17 o 
   9   2   6        9.58        3.88      4.34 o 
  10   2   6        6.98       10.52      4.43 o 
  11   2   6        5.55       -3.24      3.66 o 
  12   2   6       19.49       23.43      5.69 o 
  13   2   6        7.43        3.87      5.20 o 
  14   2   6        0.79       -2.73      5.42 o 
  15   2   6        9.27        5.75      6.32 o 
  16   2   6        5.93       10.17      6.87 o 
 -19   3   6        0.12        1.24     15.94 o 
 -18   3   6        0.29       -0.09      9.73 o 
 -17   3   6        0.01        8.62      6.16 o 
 -16   3   6        2.38        4.16      6.97 o 
 -15   3   6       13.57       19.20      6.11 o 
 -14   3   6       17.48        4.36      4.65 o 
 -13   3   6       11.17        5.80      4.67 o 
 -12   3   6       49.32       54.94      7.01 o 
 -11   3   6       95.88      112.27     13.95 o 
 -10   3   6      116.14       99.04      7.39 o 
  -9   3   6      330.99      324.18     10.72 o 
  -8   3   6        2.90        0.71      3.25 o 
  -7   3   6       18.38       19.83      3.89 o 
  -6   3   6       38.31       37.69      4.28 o 
  -5   3   6     2083.68     1907.22     23.33 o 
  -4   3   6      180.00      190.44      4.36 o 
  -3   3   6      218.34      195.43      6.11 o 
  -2   3   6        2.59       -0.93      1.66 o 
  -1   3   6       57.75       55.37      3.59 o 
   0   3   6      164.21      172.79     12.16 o 
   1   3   6      151.34      123.06      7.48 o 
   2   3   6       32.15       32.01      3.97 o 
   3   3   6       77.42       92.38      4.73 o 
   4   3   6        1.69       -2.71      1.95 o 
   5   3   6        5.68        2.94      2.17 o 
   6   3   6       42.54       57.87      3.51 o 
   7   3   6        2.60        2.76      2.97 o 
   8   3   6       15.96       13.01      3.60 o 
   9   3   6       17.26       29.32      5.21 o 
  10   3   6       65.80       74.05     10.58 o 
  11   3   6      221.37      253.88     12.33 o 
  12   3   6        3.93       -0.26      4.93 o 
  13   3   6       34.30       26.47      8.58 o 
  14   3   6       10.36       21.32      6.41 o 
  15   3   6        0.20       -2.47      6.05 o 
  16   3   6        6.24        3.30      6.90 o 
 -18   4   6        5.19       20.55     17.93 o 
 -17   4   6        5.29       19.19      9.93 o 
 -16   4   6        6.59       18.19      7.69 o 
 -15   4   6       25.67        7.47      5.55 o 
 -14   4   6        3.00        4.39      5.65 o 
 -13   4   6       12.92       19.44      8.69 o 
 -12   4   6       44.71       43.93      8.08 o 
 -11   4   6       37.68       27.89      9.06 o 
 -10   4   6        1.12        4.19      4.31 o 
  -9   4   6        0.17       -1.40      3.72 o 
  -8   4   6      194.26      195.06      7.86 o 
  -7   4   6       11.49        9.91      3.31 o 
  -6   4   6       96.50       94.96      5.70 o 
  -5   4   6       82.74       81.64      7.49 o 
  -4   4   6      118.93      132.20      7.68 o 
  -3   4   6        1.66        5.11      3.59 o 
  -2   4   6      578.09      533.03     13.50 o 
  -1   4   6        8.54        7.64      2.69 o 
   0   4   6        0.20       -0.85      1.77 o 
   1   4   6        2.84        0.14      2.04 o 
   2   4   6       74.32       70.65      4.19 o 
   3   4   6        6.48        3.77      2.43 o 
   4   4   6      201.60      210.63      6.98 o 
   5   4   6       52.98       58.80      3.93 o 
   6   4   6       54.21       57.62      4.07 o 
   7   4   6       47.15       42.74      4.75 o 
   8   4   6        0.15        4.00      3.47 o 
   9   4   6       12.45        5.62      4.34 o 
  10   4   6       11.37        2.30      4.83 o 
  11   4   6        0.00       -1.53      5.13 o 
  12   4   6        0.18        4.06      5.62 o 
  13   4   6       40.42       39.00      7.51 o 
  14   4   6       10.74        7.95      6.56 o 
  15   4   6        2.02        5.17      6.81 o 
 -17   5   6        0.30       14.65     10.32 o 
 -16   5   6        2.45        3.20      7.40 o 
 -15   5   6        1.45        4.31      6.78 o 
 -14   5   6        1.44        2.55      8.11 o 
 -13   5   6        3.33        4.65      8.02 o 
 -12   5   6        0.33       -2.99      6.22 o 
 -11   5   6        0.21       -7.17      4.78 o 
 -10   5   6       36.50       58.35      8.85 o 
  -9   5   6       13.60        9.17      5.27 o 
  -8   5   6        5.04        4.35      6.18 o 
  -7   5   6       18.53       13.37      5.98 o 
  -6   5   6        1.01       -0.34      5.08 o 
  -5   5   6        0.41        5.44      4.15 o 
  -4   5   6       14.68       10.57      4.32 o 
  -3   5   6       98.18      106.92      8.17 o 
  -2   5   6       62.28       59.80      6.22 o 
  -1   5   6       32.29       42.23      4.65 o 
   0   5   6       23.03       24.52      4.31 o 
   1   5   6      103.93      103.20      7.64 o 
   2   5   6       12.07        4.88      3.20 o 
   3   5   6        7.64        5.90      3.21 o 
   4   5   6       11.97        5.15      2.99 o 
   5   5   6        0.00        3.41      2.78 o 
   6   5   6       21.17       33.22      3.99 o 
   7   5   6       63.39       62.13      5.85 o 
   8   5   6        0.05        2.94      3.80 o 
   9   5   6        8.45        0.51      3.99 o 
  10   5   6       20.29       14.44      5.39 o 
  11   5   6       24.70       24.30     10.99 o 
  12   5   6        6.96        3.19      6.66 o 
  13   5   6        7.79       11.50      6.42 o 
  14   5   6        0.16        2.99      6.32 o 
 -15   6   6       11.38       10.37      8.53 o 
 -14   6   6        0.34       15.82      9.76 o 
 -13   6   6       21.04       20.17     16.15 o 
 -12   6   6        2.46       -0.96      7.09 o 
 -11   6   6       46.55       45.22      9.13 o 
 -10   6   6        1.43        2.38      5.41 o 
  -9   6   6        6.55        6.07      5.80 o 
  -8   6   6        1.23       -5.57      5.17 o 
  -7   6   6        4.22        4.78      5.08 o 
  -6   6   6        8.14       12.28      5.28 o 
  -5   6   6        0.00       -0.50      4.39 o 
  -4   6   6       18.21       16.09      5.01 o 
  -3   6   6       26.57       37.46      9.67 o 
  -2   6   6        1.48        0.87      3.45 o 
  -1   6   6        1.97       -1.12      3.37 o 
   0   6   6        5.17        1.60      3.59 o 
   1   6   6        3.82        3.06      3.99 o 
   2   6   6       40.18       41.21      5.53 o 
   3   6   6      138.89      145.19      8.73 o 
   4   6   6        3.03        3.62      3.76 o 
   5   6   6        7.44        5.62      3.91 o 
   6   6   6        0.23       -6.20      4.13 o 
   7   6   6       10.17        5.04      4.23 o 
   8   6   6        5.93        5.08      5.18 o 
   9   6   6       11.38       15.01      5.63 o 
  10   6   6        3.79        1.59      5.75 o 
  11   6   6        3.84       -6.14      6.49 o 
  12   6   6        1.65        4.44      7.32 o 
 -14   7   6        8.62        3.96     10.60 o 
 -13   7   6        0.25        6.58     10.45 o 
 -12   7   6        0.46       -6.79     13.18 o 
 -11   7   6        0.00       -1.72      8.10 o 
 -10   7   6        0.26       -1.03      6.29 o 
  -9   7   6        1.90       -0.20      6.44 o 
  -8   7   6        6.62        9.22      6.32 o 
  -7   7   6       22.26       16.45      6.52 o 
  -6   7   6       24.74       18.30      5.74 o 
  -5   7   6       24.91       22.15      5.84 o 
  -4   7   6       62.35       80.87      7.85 o 
  -3   7   6       45.61       43.08      8.84 o 
  -2   7   6        4.36        2.33      4.20 o 
  -1   7   6        0.25        3.88      4.13 o 
   0   7   6       19.25       11.49      5.71 o 
   1   7   6       13.01        9.03      5.60 o 
   2   7   6        8.19        1.77      4.85 o 
   3   7   6        3.28        4.35      4.95 o 
   4   7   6        5.40        0.17      4.92 o 
   5   7   6       23.81       24.55      6.00 o 
   6   7   6       16.95       14.52      6.75 o 
   7   7   6       15.25        6.68      6.21 o 
   8   7   6        2.34        9.57      6.49 o 
   9   7   6        0.50        3.05      6.16 o 
  10   7   6       13.07       21.38      7.38 o 
  11   7   6        2.83        1.09      7.68 o 
 -11   8   6        0.25       -4.27      8.60 o 
 -10   8   6        0.01       -3.40      8.13 o 
  -9   8   6        0.17        0.05      7.90 o 
  -8   8   6       26.65       34.12     10.30 o 
  -7   8   6        5.11       -0.07      7.42 o 
  -6   8   6        0.11        3.22      7.70 o 
  -5   8   6        1.75       -0.69      7.58 o 
  -4   8   6        0.23        8.65     11.12 o 
  -3   8   6        0.01        5.50     10.61 o 
  -2   8   6       13.41        9.22      6.70 o 
  -1   8   6       11.01       15.01      6.60 o 
   0   8   6        0.15        2.41      6.20 o 
   1   8   6        0.43        2.20      5.86 o 
   2   8   6       10.31       12.13      5.81 o 
   3   8   6        5.34       10.27      6.05 o 
   4   8   6        1.00       -1.27      5.74 o 
   5   8   6        0.30      -10.37      6.91 o 
   6   8   6        1.95       -1.80      6.74 o 
   7   8   6        2.55       -3.92      6.55 o 
   8   8   6        0.37        2.60      7.22 o 
  -7   9   6        2.68       -3.21      8.67 o 
  -6   9   6        5.77        9.40      9.07 o 
  -5   9   6        3.13        8.05      8.72 o 
  -4   9   6        5.73        6.95      9.95 o 
  -3   9   6        4.56       -8.71      7.88 o 
  -2   9   6        0.05      -13.17      8.78 o 
  -1   9   6        0.84       -5.26      6.43 o 
   0   9   6        5.78        5.50      7.16 o 
   1   9   6        0.67       -5.17      6.64 o 
   2   9   6        0.04        2.65      6.18 o 
   3   9   6        0.14       13.41      6.75 o 
   4   9   6        0.01       -5.68      8.09 o 
 -19   0   7        6.89        2.11     10.78 o 
 -17   0   7       62.23       56.19     18.15 o 
 -15   0   7        4.66      -13.72      9.15 o 
 -13   0   7       56.26       58.59     14.16 o 
 -11   0   7        0.03       -3.74      3.18 o 
  -9   0   7     1111.22     1118.27     20.76 o 
  -7   0   7      895.12      883.41     23.07 o 
  -5   0   7        9.90        7.99      3.88 o 
  -3   0   7     1097.82      990.10     16.73 o 
  -1   0   7      899.91      903.24     19.32 o 
   1   0   7      286.95      253.05      7.35 o 
   3   0   7     6422.88     7116.07     81.16 o 
   5   0   7       21.28       11.40      6.75 o 
   7   0   7       56.04       73.25     11.51 o 
   9   0   7       10.82        5.40      7.22 o 
  11   0   7        8.75       16.11      6.81 o 
  13   0   7      160.47      170.53     15.51 o 
  15   0   7        1.01        1.29      7.69 o 
 -20   1   7        0.01        3.99     12.65 o 
 -19   1   7        3.82       13.59     13.43 o 
 -18   1   7        0.94       -1.10      7.55 o 
 -17   1   7       11.19        5.37      7.43 o 
 -16   1   7        0.33       -2.14      6.42 o 
 -15   1   7       21.29       22.06      7.59 o 
 -14   1   7        0.54       -8.40      6.65 o 
 -13   1   7        0.13       -4.47      3.41 o 
 -12   1   7       89.58       97.75      8.69 o 
 -11   1   7       14.74       20.79      4.50 o 
 -10   1   7        2.47        0.07      2.13 o 
  -9   1   7      509.34      513.66     10.50 o 
  -8   1   7       98.99      115.95      6.59 o 
  -7   1   7      260.07      243.60      8.24 o 
  -6   1   7      636.80      608.37     11.21 o 
  -5   1   7     1389.69     1450.87     15.73 o 
  -4   1   7     1230.88     1263.68     15.42 o 
  -3   1   7        0.15       -0.86      1.31 o 
  -2   1   7      277.12      277.26      5.17 o 
  -1   1   7     1419.15     1376.06     14.91 o 
   0   1   7     1353.90     1275.22     15.72 o 
   1   1   7      983.78      993.83     13.15 o 
   2   1   7        0.52        0.09      1.82 o 
   3   1   7      499.61      536.89      8.58 o 
   4   1   7      246.41      270.83      5.99 o 
   5   1   7       82.72      113.34      5.65 o 
   6   1   7      165.35      171.49      6.12 o 
   7   1   7       96.38      100.96      5.11 o 
   8   1   7       13.30        7.97      4.69 o 
   9   1   7       86.81       95.98      7.32 o 
  10   1   7        2.16        2.68      5.41 o 
  11   1   7       10.85        5.48      4.41 o 
  12   1   7       18.41       18.29      5.52 o 
  13   1   7        5.42        4.16      4.77 o 
  14   1   7        0.81        5.78      5.35 o 
  15   1   7       47.16       58.96      8.49 o 
  16   1   7        0.27       -2.24      5.74 o 
 -19   2   7        0.02       -0.58     10.94 o 
 -18   2   7       17.92        6.01      7.92 o 
 -17   2   7       48.25       30.45     15.31 o 
 -16   2   7       19.87        9.44      6.94 o 
 -15   2   7        0.03       -2.15      4.52 o 
 -14   2   7        0.08        1.85      4.48 o 
 -13   2   7       74.39       57.13      6.05 o 
 -12   2   7      328.29      342.76     14.04 o 
 -11   2   7        4.66        1.99      4.20 o 
 -10   2   7       17.90       18.34      4.83 o 
  -9   2   7       43.43       49.33      9.14 o 
  -8   2   7       55.96       44.06      4.32 o 
  -7   2   7      140.80      167.95      6.83 o 
  -6   2   7        0.14       -0.78      2.20 o 
  -5   2   7       57.88       57.20      3.82 o 
  -4   2   7      737.95      726.55      8.67 o 
  -3   2   7      127.46      159.63      3.86 o 
  -2   2   7       11.96       17.29      1.86 o 
  -1   2   7       53.57       54.52      3.51 o 
   0   2   7       15.41       11.33      2.42 o 
   1   2   7       20.80       16.03      3.49 o 
   2   2   7      836.84      795.28     12.62 o 
   3   2   7      526.19      587.38      9.42 o 
   4   2   7      191.81      227.84      5.78 o 
   5   2   7       17.59       23.11      3.21 o 
   6   2   7      161.07      168.18      6.37 o 
   7   2   7        4.34        0.80      2.88 o 
   8   2   7      333.46      352.95     13.42 o 
   9   2   7        5.78       13.64      4.93 o 
  10   2   7        9.69       -0.56      4.40 o 
  11   2   7        2.52        0.10      5.07 o 
  12   2   7        1.93        2.36      5.45 o 
  13   2   7       73.60       74.60      9.47 o 
  14   2   7        6.19        8.01      6.31 o 
  15   2   7        1.38       -1.47      5.72 o 
  16   2   7        1.32       -0.40      6.51 o 
 -19   3   7        2.54        8.64     16.33 o 
 -18   3   7        0.73        6.85     10.57 o 
 -17   3   7        7.00        9.47      7.52 o 
 -16   3   7        4.51        1.33      5.42 o 
 -15   3   7       48.72       60.69      9.68 o 
 -14   3   7        0.05       -6.78      5.37 o 
 -13   3   7       10.69        6.85      5.24 o 
 -12   3   7       70.16       81.10      7.94 o 
 -11   3   7        1.25       -5.23      4.08 o 
 -10   3   7        2.81        4.87      4.07 o 
  -9   3   7       34.97       50.66      5.68 o 
  -8   3   7       51.07       56.58      6.18 o 
  -7   3   7        5.84       -0.56      3.04 o 
  -6   3   7      272.93      234.50      7.48 o 
  -5   3   7        1.49        1.49      1.84 o 
  -4   3   7      494.94      496.04      7.46 o 
  -3   3   7        0.48       -2.14      1.60 o 
  -2   3   7      200.84      202.02      5.24 o 
  -1   3   7      264.77      253.42      7.59 o 
   0   3   7      923.47      918.58     14.59 o 
   1   3   7      277.40      254.19      9.39 o 
   2   3   7      220.95      212.87      7.98 o 
   3   3   7        1.69       -2.86      2.30 o 
   4   3   7      722.33      820.60     13.97 o 
   5   3   7      239.98      231.27      6.91 o 
   6   3   7       81.89       82.15      5.68 o 
   7   3   7       16.44       18.94      3.94 o 
   8   3   7       56.46       62.31      5.46 o 
   9   3   7      133.95      141.32     15.70 o 
  10   3   7        6.54       11.62      5.74 o 
  11   3   7      101.07       91.49      9.92 o 
  12   3   7        4.93       -2.03      5.01 o 
  13   3   7       14.68       11.50      5.63 o 
  14   3   7        1.20       -1.57      5.85 o 
  15   3   7        4.53        3.63      6.38 o 
 -18   4   7        1.96        6.82     17.28 o 
 -17   4   7       11.20        4.60      7.29 o 
 -16   4   7        0.72        6.67      6.94 o 
 -15   4   7        1.24       -3.53      5.98 o 
 -14   4   7        0.25      -10.18      6.79 o 
 -13   4   7       11.69       12.97      6.99 o 
 -12   4   7        7.37        9.80      6.47 o 
 -11   4   7       37.27       23.65      8.59 o 
 -10   4   7       53.81       63.53      8.77 o 
  -9   4   7      246.53      228.07     13.01 o 
  -8   4   7       17.25       14.33      5.50 o 
  -7   4   7      255.03      292.10     11.52 o 
  -6   4   7       69.46       79.31      7.08 o 
  -5   4   7       79.27       97.63      5.64 o 
  -4   4   7      130.93      124.61      6.21 o 
  -3   4   7      580.85      613.15     13.37 o 
  -2   4   7      232.67      260.74      8.45 o 
  -1   4   7       46.94       39.70      3.68 o 
   0   4   7        6.28       10.32      3.03 o 
   1   4   7      152.03      170.84      7.29 o 
   2   4   7      164.75      178.03      7.69 o 
   3   4   7      250.91      253.86      8.23 o 
   4   4   7      281.19      289.99      8.00 o 
   5   4   7       10.43        8.75      2.91 o 
   6   4   7        1.34       -0.84      3.27 o 
   7   4   7      113.74      128.05      7.00 o 
   8   4   7       76.59       99.44      6.57 o 
   9   4   7        4.14        1.69      4.80 o 
  10   4   7        0.58       -3.88      4.60 o 
  11   4   7        0.82        3.71      5.23 o 
  12   4   7        8.27       -1.02      5.27 o 
  13   4   7        0.31        0.72      8.58 o 
  14   4   7        1.94        3.29      6.03 o 
 -17   5   7        4.35       -6.13      8.40 o 
 -16   5   7        2.24        0.23      7.29 o 
 -15   5   7        3.68        4.41      7.57 o 
 -14   5   7        3.65        4.64      8.36 o 
 -13   5   7        0.58        4.20     11.09 o 
 -12   5   7        2.32       -8.75      5.83 o 
 -11   5   7        3.68        8.22      6.61 o 
 -10   5   7        5.93        8.57      6.10 o 
  -9   5   7       24.63       16.74      5.94 o 
  -8   5   7        1.50        3.59      4.97 o 
  -7   5   7       48.30       46.36      6.75 o 
  -6   5   7       82.39       65.71      7.21 o 
  -5   5   7       13.28        9.93      4.63 o 
  -4   5   7       11.04        3.00      4.24 o 
  -3   5   7        1.88        1.90      4.02 o 
  -2   5   7       25.74       24.98      4.51 o 
  -1   5   7      116.76      114.76      6.96 o 
   0   5   7       34.24       22.61      4.56 o 
   1   5   7       25.64       26.87      3.76 o 
   2   5   7       92.36       99.21      8.99 o 
   3   5   7        1.66        1.46      3.06 o 
   4   5   7       51.14       48.11      5.86 o 
   5   5   7      219.88      242.67      9.84 o 
   6   5   7       64.95       58.33      5.67 o 
   7   5   7        9.31        7.10      4.12 o 
   8   5   7        0.65        3.27      4.05 o 
   9   5   7        0.38       -0.53      4.07 o 
  10   5   7        1.73       -7.30      4.87 o 
  11   5   7       16.91        5.48      5.80 o 
  12   5   7        2.03       -5.32      5.87 o 
  13   5   7        1.41        1.34      6.59 o 
 -15   6   7        0.28        7.61     10.13 o 
 -14   6   7        0.02       10.31     10.60 o 
 -13   6   7        9.84       11.82      8.02 o 
 -12   6   7       24.54       49.79      9.69 o 
 -11   6   7        0.10       -1.10      6.89 o 
 -10   6   7       52.88       59.54      8.67 o 
  -9   6   7       24.88       14.34      6.18 o 
  -8   6   7       79.94       85.51      9.09 o 
  -7   6   7       93.04       93.26      9.02 o 
  -6   6   7        6.84        8.89      5.06 o 
  -5   6   7        2.18        2.29      4.70 o 
  -4   6   7       11.61       10.37      4.95 o 
  -3   6   7       24.65       22.19      6.19 o 
  -2   6   7       91.09       91.33      8.01 o 
  -1   6   7        3.98        2.50      3.77 o 
   0   6   7       17.11        9.78      3.76 o 
   1   6   7       34.93       21.84      4.37 o 
   2   6   7       13.32       11.37      4.04 o 
   3   6   7        0.14        0.58      3.65 o 
   4   6   7       46.01       39.77      5.23 o 
   5   6   7        1.44       -1.48      4.47 o 
   6   6   7       14.27       13.85      4.97 o 
   7   6   7      103.48       98.29      8.61 o 
   8   6   7        0.60        3.85      5.15 o 
   9   6   7        3.47       -1.74      5.11 o 
  10   6   7        1.14       -1.91      6.24 o 
  11   6   7        0.03       -1.69      6.94 o 
  12   6   7        0.24       -0.21      7.31 o 
 -13   7   7        0.21        9.63     10.48 o 
 -12   7   7        5.22        7.86      8.34 o 
 -11   7   7       11.70       16.37      8.42 o 
 -10   7   7       19.55       17.82      7.46 o 
  -9   7   7        1.37        4.12      6.34 o 
  -8   7   7        0.31       -4.30      5.43 o 
  -7   7   7        2.64        7.32      6.00 o 
  -6   7   7       30.70       40.26      7.47 o 
  -5   7   7       14.04       15.12      5.52 o 
  -4   7   7       29.36       37.21      6.44 o 
  -3   7   7        3.25       -0.19      4.62 o 
  -2   7   7        9.06        7.25      5.05 o 
  -1   7   7        0.10       -2.38      4.65 o 
   0   7   7       14.20       16.77      4.88 o 
   1   7   7       31.69       32.11      5.49 o 
   2   7   7        1.93        1.26      4.12 o 
   3   7   7        0.11       -3.72      4.54 o 
   4   7   7       12.49       15.80      5.48 o 
   5   7   7        4.17        3.54      6.67 o 
   6   7   7       12.40       19.87      7.14 o 
   7   7   7       10.28        9.24      6.66 o 
   8   7   7        8.36       10.15      7.02 o 
   9   7   7       17.47       28.96      6.82 o 
  10   7   7        5.84        7.98     10.51 o 
 -11   8   7        0.63      -10.17      8.99 o 
 -10   8   7       18.81       15.85      9.52 o 
  -9   8   7        0.71       14.07      8.92 o 
  -8   8   7        1.19       -1.48      7.39 o 
  -7   8   7       12.53       27.69      9.32 o 
  -6   8   7        0.00       -3.23      7.04 o 
  -5   8   7        0.04       -8.58      6.03 o 
  -4   8   7        0.02       -6.07      7.11 o 
  -3   8   7        0.64        3.60      8.03 o 
  -2   8   7        0.13        5.24      7.54 o 
  -1   8   7        3.53        1.54     12.91 o 
   0   8   7        0.37       -0.66      5.39 o 
   1   8   7        0.44        4.04      5.47 o 
   2   8   7        3.43       10.46      5.92 o 
   3   8   7       17.90       24.76      6.64 o 
   4   8   7        0.11        5.64      7.98 o 
   5   8   7        0.54       -5.79      7.25 o 
   6   8   7        0.51       -8.88      6.25 o 
   7   8   7        9.15       18.28      7.91 o 
  -6   9   7        0.02        6.37      9.21 o 
  -5   9   7        7.23        4.72      9.01 o 
  -4   9   7        7.04       11.00     11.20 o 
  -3   9   7        1.99        5.59     11.24 o 
  -2   9   7        0.43        9.28      8.86 o 
  -1   9   7        0.50       11.33      8.59 o 
   0   9   7        0.12       -1.80      9.92 o 
   1   9   7        0.00        1.50      6.37 o 
   2   9   7        0.67        2.15      6.68 o 
   3   9   7        0.00       -0.88      8.57 o 
 -20   0   8        3.36        5.37     16.70 o 
 -18   0   8       65.58       97.50     22.51 o 
 -16   0   8        3.00        3.27     13.21 o 
 -14   0   8       79.53       73.98     17.13 o 
 -12   0   8      714.50      742.47     26.15 o 
 -10   0   8       62.94       67.41     10.79 o 
  -8   0   8      795.42      832.53     25.63 o 
  -6   0   8       96.57       94.87     13.36 o 
  -4   0   8     3534.07     3429.16     44.20 o 
  -2   0   8    15786.74    16782.54    223.27 o 
   0   0   8        2.01        0.03      2.78 o 
   2   0   8       89.12       78.97      4.85 o 
   4   0   8      230.87      227.80      9.73 o 
   6   0   8      294.77      333.84     14.99 o 
   8   0   8        7.08       13.23     11.40 o 
  10   0   8       18.53       22.28      7.38 o 
  12   0   8       40.63       63.60     10.86 o 
  14   0   8        0.16        3.85      7.33 o 
  16   0   8        3.13        7.99     11.58 o 
 -19   1   8        2.78       -0.92      8.20 o 
 -18   1   8        3.49        3.80      7.32 o 
 -17   1   8        2.78        4.08      7.08 o 
 -16   1   8      271.90      279.33     36.88 o 
 -15   1   8       48.20       45.77      8.48 o 
 -14   1   8       10.01       15.04      6.30 o 
 -13   1   8       18.44       14.78      4.29 o 
 -12   1   8      369.77      383.01     21.76 o 
 -11   1   8      204.56      211.85     13.26 o 
 -10   1   8        0.30       -1.41      2.88 o 
  -9   1   8       52.67       57.31      5.68 o 
  -8   1   8        0.74       -3.14      2.96 o 
  -7   1   8      274.74      277.83      8.97 o 
  -6   1   8       25.29       13.16      2.96 o 
  -5   1   8     1576.13     1678.26     18.16 o 
  -4   1   8      126.35      112.65      4.10 o 
  -3   1   8      103.43      114.94      3.74 o 
  -2   1   8     6314.70     6439.28     53.85 o 
  -1   1   8     2148.57     2258.17     24.30 o 
   0   1   8       26.60       47.42      4.68 o 
   1   1   8      173.75      178.09      6.15 o 
   2   1   8        1.97       -0.25      2.19 o 
   3   1   8       98.04      110.39      3.89 o 
   4   1   8     1896.28     2048.89     23.48 o 
   5   1   8       45.59       41.01      3.11 o 
   6   1   8       36.05       36.87      2.96 o 
   7   1   8       42.91       50.79      5.77 o 
   8   1   8       52.54       51.05      6.09 o 
   9   1   8       35.66       36.40      5.67 o 
  10   1   8      557.54      526.61     15.62 o 
  11   1   8        0.03       -6.60      4.40 o 
  12   1   8        5.73       -6.67      4.45 o 
  13   1   8       15.94        9.71      5.59 o 
  14   1   8        1.74        3.02      5.48 o 
  15   1   8        8.21       12.83      6.31 o 
  16   1   8        0.01       -0.36      6.17 o 
 -19   2   8       24.94       51.96     24.76 o 
 -18   2   8       13.20       12.48      8.22 o 
 -17   2   8        6.62        8.72      7.26 o 
 -16   2   8       39.44       39.83      8.71 o 
 -15   2   8       25.51       16.30      7.45 o 
 -14   2   8        9.83        6.37      4.43 o 
 -13   2   8       92.39       85.85      8.26 o 
 -12   2   8       79.78       56.83      7.11 o 
 -11   2   8       13.45       13.41      4.75 o 
 -10   2   8        8.49        6.45      4.32 o 
  -9   2   8      361.08      333.89      9.69 o 
  -8   2   8      112.57      126.20      6.31 o 
  -7   2   8     1596.70     1593.32     23.93 o 
  -6   2   8        6.14        5.33      2.70 o 
  -5   2   8      496.06      487.93      8.33 o 
  -4   2   8      455.22      426.92      6.62 o 
  -3   2   8     1064.09     1105.18     12.35 o 
  -2   2   8     2668.80     2846.83     25.67 o 
  -1   2   8       75.69       74.76      7.50 o 
   0   2   8       28.98       29.98      3.04 o 
   1   2   8     3733.23     3859.26     38.94 o 
   2   2   8       52.48       54.87      5.37 o 
   3   2   8      101.06      115.50      5.32 o 
   4   2   8       81.33       83.18      3.97 o 
   5   2   8      221.25      215.55      9.79 o 
   6   2   8       82.73       91.98      5.21 o 
   7   2   8      101.25      108.33      8.80 o 
   8   2   8       31.17       41.66      6.79 o 
   9   2   8        2.52        7.35      4.97 o 
  10   2   8       16.77       -1.04      4.58 o 
  11   2   8       10.31        6.32      5.35 o 
  12   2   8       23.16       12.40      8.29 o 
  13   2   8       93.51       81.19     10.21 o 
  14   2   8        1.15       10.47      7.17 o 
  15   2   8        4.09        8.84      6.77 o 
 -19   3   8        2.98       -0.07     15.97 o 
 -18   3   8        4.55        8.62      9.68 o 
 -17   3   8        8.10       21.83      9.86 o 
 -16   3   8        6.49       -1.06      6.66 o 
 -15   3   8       26.95       12.55      5.67 o 
 -14   3   8        0.00        1.62      4.55 o 
 -13   3   8        0.71        3.87      5.13 o 
 -12   3   8        0.97        5.70      4.67 o 
 -11   3   8      450.53      428.96     13.95 o 
 -10   3   8      171.41      198.22      9.73 o 
  -9   3   8        2.28        4.43      4.31 o 
  -8   3   8        0.02       -2.65      3.30 o 
  -7   3   8     1085.41     1097.96     16.86 o 
  -6   3   8      587.76      614.37     11.54 o 
  -5   3   8     1681.13     1687.52     17.46 o 
  -4   3   8      799.24      794.45      9.54 o 
  -3   3   8      114.67      122.90      4.27 o 
  -2   3   8       72.54       72.43      7.25 o 
  -1   3   8     1098.68     1088.96     15.15 o 
   0   3   8      353.07      349.71      8.83 o 
   1   3   8      933.95      923.70     19.34 o 
   2   3   8      208.22      245.25      7.87 o 
   3   3   8      228.93      234.66      9.88 o 
   4   3   8        0.94       -1.98      2.40 o 
   5   3   8       79.78       86.12      6.04 o 
   6   3   8       99.84      106.17      7.17 o 
   7   3   8       54.75       56.17      5.25 o 
   8   3   8        2.78        3.31      4.80 o 
   9   3   8      271.34      249.80     13.59 o 
  10   3   8        6.67        6.92      5.39 o 
  11   3   8       34.69       35.95      7.53 o 
  12   3   8       25.28       17.09      8.58 o 
  13   3   8        0.16        0.92      5.75 o 
  14   3   8        6.53        5.71      6.32 o 
  15   3   8       12.07        6.28      7.04 o 
 -18   4   8        0.64        6.68     10.42 o 
 -17   4   8        0.50       -6.83      8.87 o 
 -16   4   8       21.96       17.71      7.74 o 
 -15   4   8       17.60       24.87      7.92 o 
 -14   4   8       21.04       21.90      8.30 o 
 -13   4   8       72.61       49.14      9.34 o 
 -12   4   8       39.38       31.16      8.42 o 
 -11   4   8       30.57       36.84      7.68 o 
 -10   4   8       99.78      106.63     10.36 o 
  -9   4   8       29.61       13.89      6.43 o 
  -8   4   8       42.79       37.56      7.16 o 
  -7   4   8      271.03      263.08     11.28 o 
  -6   4   8        5.96        4.84      4.54 o 
  -5   4   8      107.80      117.09      6.04 o 
  -4   4   8      148.32      152.99     10.68 o 
  -3   4   8       31.42       42.64      6.37 o 
  -2   4   8       38.78       34.71      4.78 o 
  -1   4   8        1.75       -2.58      2.44 o 
   0   4   8        0.20       -0.16      2.68 o 
   1   4   8      334.58      369.60     11.33 o 
   2   4   8      500.69      480.82     12.79 o 
   3   4   8        2.19        1.73      2.98 o 
   4   4   8        4.92        3.13      3.01 o 
   5   4   8       53.39       54.51      8.34 o 
   6   4   8       27.36       33.54      5.85 o 
   7   4   8       18.63       13.39      4.28 o 
   8   4   8       59.36       53.29      6.81 o 
   9   4   8        2.66       -0.12      5.00 o 
  10   4   8        9.72       19.71      6.11 o 
  11   4   8       13.19        2.17      6.00 o 
  12   4   8        1.10        2.48      7.60 o 
  13   4   8       10.97        9.15      6.56 o 
  14   4   8        0.27        2.90      6.42 o 
 -17   5   8        0.27       -0.06      8.81 o 
 -16   5   8        0.39       -6.88      6.50 o 
 -15   5   8        9.90        7.59      9.71 o 
 -14   5   8        0.04        0.08      7.50 o 
 -13   5   8       50.99       47.32      9.94 o 
 -12   5   8       56.32       50.97      9.55 o 
 -11   5   8      158.53      150.47     29.32 o 
 -10   5   8      273.24      303.00     21.72 o 
  -9   5   8       99.21      127.69     17.20 o 
  -8   5   8       12.23       11.48      5.43 o 
  -7   5   8      149.15      127.10      9.86 o 
  -6   5   8      153.04      160.75     10.32 o 
  -5   5   8       31.75       37.85      6.19 o 
  -4   5   8       71.29       75.49      6.14 o 
  -3   5   8       54.06       56.66      7.18 o 
  -2   5   8      174.80      197.92     11.28 o 
  -1   5   8        0.49        5.41      3.66 o 
   0   5   8       43.87       42.64      4.40 o 
   1   5   8      119.87      118.24      6.61 o 
   2   5   8       24.25       22.25      4.75 o 
   3   5   8       64.82       61.73      8.88 o 
   4   5   8      329.15      337.55     12.19 o 
   5   5   8       10.69       15.67      4.70 o 
   6   5   8        0.13        0.15      4.01 o 
   7   5   8        0.00        6.55      4.17 o 
   8   5   8       57.38       53.58      5.95 o 
   9   5   8       83.81       97.85      9.53 o 
  10   5   8        4.17        2.68      5.55 o 
  11   5   8       35.58       39.52      8.07 o 
  12   5   8        0.00       -1.87      6.02 o 
  13   5   8       24.31        9.45      7.47 o 
 -15   6   8        1.61        3.09     10.36 o 
 -14   6   8        7.27       10.39      8.59 o 
 -13   6   8        0.77        3.81      7.18 o 
 -12   6   8        0.01       -7.22      6.80 o 
 -11   6   8        7.67        6.30      8.95 o 
 -10   6   8       53.51       44.04      9.73 o 
  -9   6   8       45.14       28.49      8.30 o 
  -8   6   8       23.37       23.15      6.29 o 
  -7   6   8        2.34        2.24      5.02 o 
  -6   6   8        9.38       14.57      5.64 o 
  -5   6   8        8.27        9.73      5.29 o 
  -4   6   8        3.45        8.66      5.09 o 
  -3   6   8        4.78        3.55      4.23 o 
  -2   6   8       92.70       95.34      6.89 o 
  -1   6   8        8.36       11.64      4.27 o 
   0   6   8        0.37        0.18      3.67 o 
   1   6   8       41.71       45.28      6.51 o 
   2   6   8       18.36       19.92      4.72 o 
   3   6   8        8.86        1.57      4.20 o 
   4   6   8       47.74       44.58      7.29 o 
   5   6   8       15.21       12.05      5.09 o 
   6   6   8       59.78       71.98      7.67 o 
   7   6   8       11.67       10.66      6.15 o 
   8   6   8        4.69        2.79      5.29 o 
   9   6   8        0.21        9.16      7.25 o 
  10   6   8        1.93        2.78      6.66 o 
  11   6   8       11.60       18.20      8.47 o 
 -13   7   8        2.90        4.34      8.91 o 
 -12   7   8       14.52       21.62      9.63 o 
 -11   7   8        9.13        3.92      8.20 o 
 -10   7   8       33.75       32.29      8.18 o 
  -9   7   8        5.99        2.12      6.15 o 
  -8   7   8        3.80       -1.82      5.60 o 
  -7   7   8        0.61        4.01      5.74 o 
  -6   7   8        1.36       10.05      6.00 o 
  -5   7   8        0.49        2.84      5.53 o 
  -4   7   8        8.33        3.93      6.13 o 
  -3   7   8       15.70       19.90      5.83 o 
  -2   7   8        0.20       -4.02      4.07 o 
  -1   7   8        0.07        1.50      4.30 o 
   0   7   8        2.28        4.13      5.07 o 
   1   7   8       10.51        0.23      4.73 o 
   2   7   8       13.07       12.56      5.97 o 
   3   7   8        9.21        5.35      4.60 o 
   4   7   8       74.56       68.62      9.48 o 
   5   7   8       25.20       26.77      7.61 o 
   6   7   8        5.29        0.51      5.77 o 
   7   7   8        2.33        9.56      5.44 o 
   8   7   8        3.29        6.08      6.01 o 
   9   7   8        2.13        7.59      8.07 o 
 -10   8   8        0.29      -11.85      9.98 o 
  -9   8   8        6.20        7.66      9.05 o 
  -8   8   8        1.79        5.29      8.47 o 
  -7   8   8        0.28        1.29      7.66 o 
  -6   8   8        2.25        3.93      8.25 o 
  -5   8   8        4.17       -5.78      7.29 o 
  -4   8   8        1.89        1.63      6.99 o 
  -3   8   8        3.86       -3.06      8.92 o 
  -2   8   8        6.83        6.07      9.86 o 
  -1   8   8        0.69        1.12      7.52 o 
   0   8   8        4.10       12.39      9.89 o 
   1   8   8       13.95       10.96      6.98 o 
   2   8   8       11.34        8.89      6.80 o 
   3   8   8        9.73        9.69      8.09 o 
   4   8   8        1.40        0.44      7.58 o 
   5   8   8        4.76        7.87      7.26 o 
   6   8   8        2.76        5.34      7.29 o 
  -5   9   8        1.31        5.59      9.30 o 
  -4   9   8        0.32       -3.03      8.67 o 
  -3   9   8        2.11        1.26      9.70 o 
  -2   9   8        0.22       -3.53      8.64 o 
  -1   9   8        0.76        5.20      8.61 o 
   0   9   8        0.11       -1.68     10.52 o 
   1   9   8        7.35       17.71      9.27 o 
 -19   0   9      188.02      183.16     28.75 o 
 -17   0   9        0.50       16.70     13.79 o 
 -15   0   9       38.38       31.14     13.21 o 
 -13   0   9       52.60       49.24     10.14 o 
 -11   0   9        3.83       -0.72      5.58 o 
  -9   0   9      505.39      483.72     18.75 o 
  -7   0   9      343.59      347.86     14.53 o 
  -5   0   9     7680.13     8025.76     93.90 o 
  -3   0   9       29.79       47.55      4.64 o 
  -1   0   9       82.85       95.71      9.47 o 
   1   0   9     7673.59     7960.02     91.28 o 
   3   0   9     1579.33     1708.52     25.99 o 
   5   0   9        9.51        5.11      4.52 o 
   7   0   9       10.23        9.10     12.01 o 
   9   0   9        0.31        1.56      7.59 o 
  11   0   9        7.08        9.91     15.25 o 
  13   0   9       69.56       53.97     21.78 o 
  15   0   9        5.24        2.45      8.78 o 
 -19   1   9        0.73       -4.36      7.84 o 
 -18   1   9        1.07        2.77     10.25 o 
 -17   1   9       11.86       14.51      8.06 o 
 -16   1   9      115.28      111.64     11.46 o 
 -15   1   9       46.43       34.97      7.86 o 
 -14   1   9        1.29        3.43      5.12 o 
 -13   1   9        1.14        5.44      5.15 o 
 -12   1   9        6.83       13.26      4.20 o 
 -11   1   9      962.60      948.35     24.49 o 
 -10   1   9      100.25       93.22     10.11 o 
  -9   1   9       28.90       31.55      4.92 o 
  -8   1   9        1.52        3.19      5.12 o 
  -7   1   9     1138.72     1072.04     17.12 o 
  -6   1   9        2.08        0.78      1.83 o 
  -5   1   9     7908.26     8368.10     69.44 o 
  -4   1   9      310.76      322.33      7.01 o 
  -3   1   9      153.98      146.07      4.48 o 
  -2   1   9     3061.92     3049.16     26.91 o 
  -1   1   9     2510.77     2857.58     29.96 o 
   0   1   9      119.19      112.60      4.95 o 
   1   1   9      583.40      607.13     11.85 o 
   2   1   9      178.19      191.99      7.71 o 
   3   1   9      509.94      495.99      8.80 o 
   4   1   9      256.71      262.76      7.57 o 
   5   1   9       95.71       94.55      5.08 o 
   6   1   9       21.29       18.05      4.22 o 
   7   1   9       31.17       35.17      7.08 o 
   8   1   9        2.40       -5.14      3.43 o 
   9   1   9       95.15      104.99      8.58 o 
  10   1   9      143.57      158.58     12.55 o 
  11   1   9        9.95       11.94      5.17 o 
  12   1   9        1.60       -3.16      4.67 o 
  13   1   9       33.58       26.25      6.64 o 
  14   1   9        0.51        5.21      5.80 o 
  15   1   9       16.49        8.31      6.64 o 
 -19   2   9       22.30       10.52      8.69 o 
 -18   2   9        9.88       15.87      8.35 o 
 -17   2   9        4.45        7.66      8.82 o 
 -16   2   9       21.07       16.34     10.13 o 
 -15   2   9       20.08       25.88      7.42 o 
 -14   2   9      216.85      220.85     17.38 o 
 -13   2   9        1.50        1.98      5.03 o 
 -12   2   9       22.07       15.89     10.22 o 
 -11   2   9       37.63       35.86      6.01 o 
 -10   2   9      671.01      644.73     18.01 o 
  -9   2   9       30.71       30.99      4.64 o 
  -8   2   9     1380.92     1388.85     20.71 o 
  -7   2   9       10.78       10.10      3.19 o 
  -6   2   9       18.29       14.03      3.20 o 
  -5   2   9     2537.56     2672.25     26.67 o 
  -4   2   9      673.23      661.78      9.70 o 
  -3   2   9        1.22       -2.37      1.58 o 
  -2   2   9     2895.34     2932.50     34.87 o 
  -1   2   9       23.01       29.00      4.23 o 
   0   2   9      530.78      512.76      9.41 o 
   1   2   9      370.96      423.88      9.29 o 
   2   2   9        0.98        2.19      2.53 o 
   3   2   9      435.48      460.13     10.99 o 
   4   2   9        5.81       10.02      4.67 o 
   5   2   9        9.91        8.51      3.00 o 
   6   2   9      895.96      881.41     19.44 o 
   7   2   9        5.24        1.44      7.15 o 
   8   2   9        4.18       13.10      6.19 o 
   9   2   9        5.42        9.38      5.09 o 
  10   2   9        0.75       11.28      6.58 o 
  11   2   9        1.10        3.94      5.44 o 
  12   2   9       11.21        8.45      6.02 o 
  13   2   9        0.01       -6.83      5.40 o 
  14   2   9        0.24        0.62      6.54 o 
  15   2   9        1.38       -4.38      6.90 o 
 -19   3   9        9.69       27.58     11.79 o 
 -18   3   9        2.70        2.77     11.11 o 
 -17   3   9        7.70       16.72      9.47 o 
 -16   3   9      129.65      119.19     16.41 o 
 -15   3   9        3.46       -0.92      4.93 o 
 -14   3   9        4.99        7.61      5.49 o 
 -13   3   9      229.26      214.55     11.57 o 
 -12   3   9       16.20        9.30      6.18 o 
 -11   3   9       18.55       18.17      5.36 o 
 -10   3   9      412.54      398.49     15.95 o 
  -9   3   9      122.08      134.62     15.41 o 
  -8   3   9        7.94       -0.74      3.27 o 
  -7   3   9      137.47      131.96      9.83 o 
  -6   3   9       28.60       29.18      4.36 o 
  -5   3   9      146.64      137.17      4.79 o 
  -4   3   9        3.47        3.48      2.38 o 
  -3   3   9        0.01        0.48      2.03 o 
  -2   3   9     1523.18     1499.19     16.96 o 
  -1   3   9       16.11       24.68      3.30 o 
   0   3   9       81.74       72.25      5.55 o 
   1   3   9       97.72       97.57      5.63 o 
   2   3   9       51.11       50.76      5.01 o 
   3   3   9       87.00       86.23      4.94 o 
   4   3   9      616.54      641.47     13.25 o 
   5   3   9       32.37       32.87      4.56 o 
   6   3   9      147.58      146.43      7.30 o 
   7   3   9       95.16       92.33     17.21 o 
   8   3   9       15.08        7.37      5.53 o 
   9   3   9        5.34        4.61      5.93 o 
  10   3   9      145.65      126.10     11.54 o 
  11   3   9        0.14        4.24      6.02 o 
  12   3   9        0.93       -1.56      5.39 o 
  13   3   9       11.17       30.46      7.97 o 
  14   3   9        0.64        4.92      6.70 o 
 -18   4   9        2.70        9.49     10.79 o 
 -17   4   9       17.07       15.89     11.21 o 
 -16   4   9        3.38        6.77      7.19 o 
 -15   4   9        0.79       -7.54      7.70 o 
 -14   4   9       90.65       90.00     11.53 o 
 -13   4   9       45.19       31.37      8.36 o 
 -12   4   9        9.43        7.21      6.49 o 
 -11   4   9       21.35       21.63      8.73 o 
 -10   4   9      490.14      470.97     18.05 o 
  -9   4   9        0.27        0.99      5.56 o 
  -8   4   9      137.75      134.14     10.81 o 
  -7   4   9      236.24      240.72     13.12 o 
  -6   4   9       99.23      108.91      8.35 o 
  -5   4   9        1.58        0.37      2.93 o 
  -4   4   9       14.09       10.27      3.52 o 
  -3   4   9      161.04      157.64      7.15 o 
  -2   4   9      103.94      103.94      6.40 o 
  -1   4   9        0.70        2.58      2.77 o 
   0   4   9      330.65      327.63     11.12 o 
   1   4   9      637.26      647.12     17.45 o 
   2   4   9        1.16        0.99      2.96 o 
   3   4   9        0.06       -0.18      2.95 o 
   4   4   9        0.36       -1.46      3.42 o 
   5   4   9       29.49       22.89      4.61 o 
   6   4   9      323.29      345.74     12.36 o 
   7   4   9       40.39       33.76      7.80 o 
   8   4   9       75.23       78.16      9.39 o 
   9   4   9       31.78       36.57      8.00 o 
  10   4   9        2.25        3.40      5.70 o 
  11   4   9        7.84       20.41      6.48 o 
  12   4   9        0.13      -10.58      7.90 o 
  13   4   9        5.85        4.79      7.10 o 
 -17   5   9       16.30       23.61     12.17 o 
 -16   5   9        1.89       -6.77      6.87 o 
 -15   5   9        4.74        3.08      7.51 o 
 -14   5   9       14.12       18.56      8.30 o 
 -13   5   9       59.29       73.65     12.41 o 
 -12   5   9       38.89       29.75      8.99 o 
 -11   5   9       39.33       52.71      9.37 o 
 -10   5   9       72.84       44.07      9.37 o 
  -9   5   9        0.37        2.00      6.20 o 
  -8   5   9        4.28        5.30      5.19 o 
  -7   5   9       43.84       40.70      6.77 o 
  -6   5   9        7.43       12.47      5.13 o 
  -5   5   9      260.83      271.84     12.19 o 
  -4   5   9       64.69       75.05      6.20 o 
  -3   5   9       15.40       11.93      4.05 o 
  -2   5   9      152.87      136.33      7.70 o 
  -1   5   9       22.71       20.94      4.82 o 
   0   5   9        4.31        4.57      3.45 o 
   1   5   9       17.51       14.68      3.98 o 
   2   5   9        0.05        4.15      3.82 o 
   3   5   9       81.30      102.23      9.13 o 
   4   5   9       68.32       81.54      7.56 o 
   5   5   9        9.05        5.17      4.42 o 
   6   5   9       15.88       14.66      4.82 o 
   7   5   9       12.61        6.32      4.64 o 
   8   5   9       34.95       35.91      8.25 o 
   9   5   9       81.36       78.46     10.35 o 
  10   5   9        2.15        9.79      6.88 o 
  11   5   9        9.33       20.94      8.17 o 
  12   5   9        0.16        7.28      8.02 o 
 -15   6   9        6.45       -2.31      8.57 o 
 -14   6   9        0.57        9.62      8.78 o 
 -13   6   9       26.12        6.50     10.89 o 
 -12   6   9        1.24        3.56      7.54 o 
 -11   6   9        0.04       11.75      7.48 o 
 -10   6   9       35.69       32.43     17.36 o 
  -9   6   9        4.17       11.20      6.47 o 
  -8   6   9       33.20       26.42      8.31 o 
  -7   6   9        3.92        2.17      5.17 o 
  -6   6   9       14.01        5.75      5.30 o 
  -5   6   9        8.31        2.81      5.18 o 
  -4   6   9        0.73       -2.43      4.84 o 
  -3   6   9       92.91      105.74      9.32 o 
  -2   6   9       60.41       60.52      6.65 o 
  -1   6   9        0.13       -1.41      3.71 o 
   0   6   9        1.72        0.01      4.24 o 
   1   6   9       52.39       60.15      6.41 o 
   2   6   9       39.09       43.51      5.67 o 
   3   6   9       15.77       13.70      4.94 o 
   4   6   9       19.34       10.42      5.02 o 
   5   6   9       38.71       38.45      6.32 o 
   6   6   9        1.60        3.25      4.81 o 
   7   6   9       11.10        2.62      5.31 o 
   8   6   9       14.69        9.67      8.25 o 
   9   6   9        6.00       12.18      7.12 o 
  10   6   9        1.83        4.68      7.47 o 
  11   6   9        5.05       11.65      8.12 o 
 -13   7   9        0.77       16.59      9.37 o 
 -12   7   9        0.19       -2.80      7.88 o 
 -11   7   9        6.89       16.15      8.90 o 
 -10   7   9        1.10        0.88      6.56 o 
  -9   7   9        0.19       -4.05      6.10 o 
  -8   7   9       22.78       27.07      7.62 o 
  -7   7   9        8.76       12.28      6.56 o 
  -6   7   9       38.94       29.94      7.18 o 
  -5   7   9        0.66        6.75      5.82 o 
  -4   7   9        0.12        5.41      5.21 o 
  -3   7   9        2.35       10.33      5.61 o 
  -2   7   9       66.74       63.12      7.85 o 
  -1   7   9       15.65       12.97      4.97 o 
   0   7   9       41.29       51.00      7.15 o 
   1   7   9        2.56       -1.41      4.84 o 
   2   7   9        5.80       13.02      5.41 o 
   3   7   9        0.27        1.00      5.68 o 
   4   7   9        0.01       -0.04      5.30 o 
   5   7   9        1.07       -1.52      5.23 o 
   6   7   9        4.15        0.60      5.27 o 
   7   7   9        0.04        3.28      5.72 o 
   8   7   9        4.14       17.28      8.46 o 
   9   7   9        0.61       13.06      8.73 o 
 -10   8   9        0.51       -9.21      7.67 o 
  -9   8   9        0.58       10.40      7.81 o 
  -8   8   9        2.72       -6.11      8.25 o 
  -7   8   9        1.69       -1.86      7.39 o 
  -6   8   9        2.30       -2.29      8.06 o 
  -5   8   9        1.82        2.84      7.92 o 
  -4   8   9        0.23       -7.79      7.22 o 
  -3   8   9        0.22       -3.24      7.46 o 
  -2   8   9       18.01       13.93      8.48 o 
  -1   8   9       15.75       27.09      9.76 o 
   0   8   9        2.19       -1.91      7.95 o 
   1   8   9        0.01        1.09      6.75 o 
   2   8   9        2.22       -3.04      9.94 o 
   3   8   9        0.54        7.60      7.93 o 
   4   8   9       21.63       25.71      9.54 o 
   5   8   9        1.31        2.34      6.98 o 
   6   8   9        3.14       12.07      7.93 o 
  -3   9   9        2.62        4.68      8.49 o 
  -2   9   9        0.19       -4.19      8.54 o 
  -1   9   9        0.01        2.73      9.23 o 
 -18   0  10        5.53       18.66     14.59 o 
 -16   0  10       23.28       17.50     13.43 o 
 -14   0  10      168.30      200.75     16.87 o 
 -12   0  10      158.74      164.08     36.34 o 
 -10   0  10      200.36      198.86     13.68 o 
  -8   0  10       36.22       43.27      9.44 o 
  -6   0  10      134.88      134.39      7.99 o 
  -4   0  10      332.32      455.23     12.03 o 
  -2   0  10      698.94      785.20     19.94 o 
   0   0  10      621.73      582.86     13.29 o 
   2   0  10      439.21      394.93     10.79 o 
   4   0  10       19.76       23.81      8.64 o 
   6   0  10      252.03      248.76     14.96 o 
   8   0  10       11.12        2.64      5.95 o 
  10   0  10       60.23       78.22     23.88 o 
  12   0  10        2.25       -0.21     11.25 o 
  14   0  10        5.88       15.31      9.44 o 
 -19   1  10        3.77       10.36      8.53 o 
 -18   1  10        2.87       15.49     12.37 o 
 -17   1  10        7.69       13.01      7.76 o 
 -16   1  10      152.75      153.77     14.37 o 
 -15   1  10       15.22       10.41      9.24 o 
 -14   1  10        3.69       -1.85      6.07 o 
 -13   1  10      104.31       96.02     11.00 o 
 -12   1  10      515.76      558.51     23.36 o 
 -11   1  10        8.35        1.62      4.39 o 
 -10   1  10      394.88      364.59     12.18 o 
  -9   1  10       25.02       21.96      5.19 o 
  -8   1  10      182.32      173.62      7.52 o 
  -7   1  10       84.14       83.87      6.01 o 
  -6   1  10       11.48        2.99      2.08 o 
  -5   1  10     1483.15     1584.89     18.68 o 
  -4   1  10       25.96       28.04      3.00 o 
  -3   1  10      342.17      361.25      7.13 o 
  -2   1  10     1810.14     1823.13     18.78 o 
  -1   1  10       89.89       68.75      4.31 o 
   0   1  10      563.80      539.58     11.38 o 
   1   1  10      150.87      163.06      6.66 o 
   2   1  10      143.39      131.64      6.29 o 
   3   1  10      450.10      464.76      8.87 o 
   4   1  10      550.31      558.30     11.43 o 
   5   1  10       67.64       71.88      6.47 o 
   6   1  10        0.00       -1.31      3.59 o 
   7   1  10       12.42       14.38      4.63 o 
   8   1  10       72.69       88.17      7.89 o 
   9   1  10        1.19       -0.27      4.22 o 
  10   1  10        0.61       -1.05      4.35 o 
  11   1  10       11.27       11.18      5.33 o 
  12   1  10       11.58       -1.05      5.07 o 
  13   1  10       19.50       16.70      6.27 o 
  14   1  10       18.47       30.43      7.49 o 
 -19   2  10       30.78       22.19      9.60 o 
 -18   2  10        1.93       11.74      8.15 o 
 -17   2  10        0.16       -0.59     10.40 o 
 -16   2  10        2.19        3.84      6.71 o 
 -15   2  10        8.04       15.03      6.47 o 
 -14   2  10       38.61       38.36      8.19 o 
 -13   2  10        9.85        6.84      5.21 o 
 -12   2  10        0.95        2.78      4.91 o 
 -11   2  10       19.03        6.83      4.80 o 
 -10   2  10      191.93      178.40      9.47 o 
  -9   2  10     1590.97     1547.94     24.90 o 
  -8   2  10      169.18      157.03     10.45 o 
  -7   2  10      185.46      191.94      7.58 o 
  -6   2  10      238.41      262.18      9.28 o 
  -5   2  10      353.94      345.70      8.48 o 
  -4   2  10       35.57       42.69      3.08 o 
  -3   2  10      435.70      415.32     10.71 o 
  -2   2  10       73.11       76.15      4.88 o 
  -1   2  10       34.16       42.38      5.09 o 
   0   2  10       21.85       23.98      3.16 o 
   1   2  10      893.67      922.70     14.89 o 
   2   2  10      118.51      130.72      6.01 o 
   3   2  10      371.30      378.38     13.07 o 
   4   2  10       66.58       66.68      4.91 o 
   5   2  10      253.57      239.77      7.90 o 
   6   2  10        0.65        8.75      4.82 o 
   7   2  10        4.01       -5.89      3.94 o 
   8   2  10        8.75        5.33      5.52 o 
   9   2  10       59.84       55.72      9.23 o 
  10   2  10       64.00       55.34      8.69 o 
  11   2  10       27.88       29.55      7.32 o 
  12   2  10        0.04        2.65      5.94 o 
  13   2  10        5.07        0.35      6.40 o 
  14   2  10        1.12        0.59      7.58 o 
 -18   3  10        0.13        3.43     10.07 o 
 -17   3  10        4.44        9.71      9.38 o 
 -16   3  10        0.22        7.26      7.97 o 
 -15   3  10        6.69        5.39      7.59 o 
 -14   3  10        0.40        4.18      5.55 o 
 -13   3  10      133.94      120.92      9.78 o 
 -12   3  10       99.65       98.44      8.62 o 
 -11   3  10        7.50        3.82      6.16 o 
 -10   3  10       68.32       72.96      7.23 o 
  -9   3  10        1.45       -0.95      3.64 o 
  -8   3  10      164.07      178.25      8.53 o 
  -7   3  10       25.49       23.81      4.04 o 
  -6   3  10      814.17      815.56     14.69 o 
  -5   3  10      707.05      699.88      9.80 o 
  -4   3  10      160.50      143.81      4.54 o 
  -3   3  10      519.06      525.13     10.08 o 
  -2   3  10      272.80      281.10      6.90 o 
  -1   3  10      356.80      329.81     11.19 o 
   0   3  10       67.90       61.58      5.01 o 
   1   3  10      206.01      224.43      9.59 o 
   2   3  10       48.29       49.18      4.92 o 
   3   3  10      202.09      202.57      8.64 o 
   4   3  10       75.81       68.80      5.71 o 
   5   3  10       10.67       11.13      4.29 o 
   6   3  10       30.57       27.38      6.53 o 
   7   3  10        1.20       -7.38      4.92 o 
   8   3  10      161.54      133.34     11.07 o 
   9   3  10        5.30       -0.18      5.96 o 
  10   3  10      109.36       98.11     10.96 o 
  11   3  10        4.87        3.82      6.17 o 
  12   3  10       15.42       12.28      6.92 o 
  13   3  10        2.88       -3.61      5.97 o 
 -17   4  10        3.60       13.18     10.52 o 
 -16   4  10        2.98       -4.42      7.94 o 
 -15   4  10        0.97       -3.01      7.44 o 
 -14   4  10        3.38       -1.48      6.60 o 
 -13   4  10       19.16        5.38      7.12 o 
 -12   4  10        5.30       -0.61      5.99 o 
 -11   4  10        0.82        0.71      6.21 o 
 -10   4  10        9.65       18.27      7.14 o 
  -9   4  10       23.85       12.83      6.45 o 
  -8   4  10      602.44      613.68     20.42 o 
  -7   4  10        6.41        3.69      5.54 o 
  -6   4  10      279.31      285.97     12.18 o 
  -5   4  10       36.79       23.02      5.47 o 
  -4   4  10      167.23      188.99      7.94 o 
  -3   4  10       81.09       86.96      5.34 o 
  -2   4  10      198.41      206.24      9.75 o 
  -1   4  10      117.13      131.13      6.42 o 
   0   4  10      207.82      221.47      8.68 o 
   1   4  10       20.28       16.01      4.06 o 
   2   4  10      229.86      209.62      7.88 o 
   3   4  10       61.61       62.82      6.26 o 
   4   4  10       26.35       22.36      4.60 o 
   5   4  10       22.10       11.85      4.35 o 
   6   4  10      140.49      153.12      8.54 o 
   7   4  10       14.11       11.15      6.21 o 
   8   4  10        1.88       -0.67      5.43 o 
   9   4  10       37.02       22.33      7.23 o 
  10   4  10       15.78        0.74      6.22 o 
  11   4  10       17.78       21.74      9.71 o 
  12   4  10        0.27        1.42      6.52 o 
  13   4  10        9.29       15.95      8.01 o 
 -16   5  10        0.35        5.59      9.27 o 
 -15   5  10       26.49       22.27      9.43 o 
 -14   5  10        0.03       -3.67      7.48 o 
 -13   5  10       22.04       13.64     12.24 o 
 -12   5  10       21.52       32.09      8.56 o 
 -11   5  10        2.75       12.23      7.26 o 
 -10   5  10       15.21        3.15      6.61 o 
  -9   5  10        7.74       16.40      7.19 o 
  -8   5  10        2.66       -0.15      6.02 o 
  -7   5  10        0.00       -0.79      5.21 o 
  -6   5  10      651.22      667.99     32.28 o 
  -5   5  10      116.11      136.08      9.90 o 
  -4   5  10       25.62       19.59      6.23 o 
  -3   5  10        2.10       -0.45      3.79 o 
  -2   5  10       36.78       33.21      4.91 o 
  -1   5  10       18.42       19.44      4.24 o 
   0   5  10       96.80       81.68      6.29 o 
   1   5  10      115.11      128.94      7.19 o 
   2   5  10       22.31       21.00      6.95 o 
   3   5  10       35.87       23.54      5.08 o 
   4   5  10        4.22        3.66      4.16 o 
   5   5  10       14.29       18.26      5.21 o 
   6   5  10       95.17       94.20      7.87 o 
   7   5  10       11.82       19.77      6.96 o 
   8   5  10       82.73       85.78     11.02 o 
   9   5  10       60.80       58.07      9.81 o 
  10   5  10        5.81        1.68      6.63 o 
  11   5  10        0.03       -1.94      7.12 o 
 -15   6  10       21.00       39.65     13.48 o 
 -14   6  10        3.29       -2.95      8.68 o 
 -13   6  10        7.31        6.84      8.20 o 
 -12   6  10        3.47       16.84      8.50 o 
 -11   6  10        0.05        0.07      7.04 o 
 -10   6  10       35.65       21.27     14.94 o 
  -9   6  10       66.18       87.68     11.45 o 
  -8   6  10       29.12       15.30     10.27 o 
  -7   6  10        0.05       -3.24      5.34 o 
  -6   6  10        3.86        2.46      5.48 o 
  -5   6  10       67.75       69.62      8.62 o 
  -4   6  10      141.91      155.07     10.90 o 
  -3   6  10      111.15      102.84      9.56 o 
  -2   6  10        5.84        6.50      7.44 o 
  -1   6  10        9.73        7.25      4.41 o 
   0   6  10        8.88       10.48      5.98 o 
   1   6  10        0.02        5.07      4.30 o 
   2   6  10        0.13       -0.73      4.10 o 
   3   6  10        2.27       -1.73      4.31 o 
   4   6  10        0.73       -2.92      4.29 o 
   5   6  10       42.73       43.43      6.53 o 
   6   6  10       14.30       14.50      5.74 o 
   7   6  10        6.97        5.93      6.37 o 
   8   6  10        8.97        6.90      7.30 o 
   9   6  10        2.20        1.60      6.95 o 
  10   6  10        2.97        7.24      8.86 o 
 -13   7  10       13.87       28.40     10.80 o 
 -12   7  10        1.51       14.33      8.54 o 
 -11   7  10       14.63       14.40      9.13 o 
 -10   7  10        5.38        4.95      7.90 o 
  -9   7  10        1.33        6.80      6.79 o 
  -8   7  10       10.10       15.62      7.32 o 
  -7   7  10        1.18       -8.86      5.91 o 
  -6   7  10        5.34        8.05      6.22 o 
  -5   7  10       14.18       21.93      6.89 o 
  -4   7  10        2.39        2.11      6.05 o 
  -3   7  10       20.31       12.74      5.95 o 
  -2   7  10       55.21       48.24      7.47 o 
  -1   7  10       10.86       17.13      8.27 o 
   0   7  10       19.78       14.55      5.71 o 
   1   7  10       83.89       99.26      8.90 o 
   2   7  10        0.48       -1.36      5.65 o 
   3   7  10       23.57       18.00      8.28 o 
   4   7  10        0.72        2.43      5.07 o 
   5   7  10        0.08       -0.42      5.34 o 
   6   7  10        0.26        6.58      5.88 o 
   7   7  10        2.44        0.34      7.16 o 
   8   7  10        2.23        2.76      7.69 o 
  -9   8  10        8.95        9.33      7.70 o 
  -8   8  10        7.16       16.11      9.01 o 
  -7   8  10       10.70       10.11      8.04 o 
  -6   8  10        0.25       -3.95      6.01 o 
  -5   8  10        9.91        8.15      7.35 o 
  -4   8  10        0.56        3.40      8.23 o 
  -3   8  10       42.32       62.71     12.01 o 
  -2   8  10        8.70       24.72      9.78 o 
  -1   8  10       29.07       42.13     10.26 o 
   0   8  10       18.35        5.25      7.86 o 
   1   8  10        4.77        0.02     10.28 o 
   2   8  10        0.07       -3.99      7.62 o 
   3   8  10        3.56       -3.47     10.28 o 
   4   8  10        2.39        9.13      7.70 o 
 -19   0  11       14.40       14.23     16.19 o 
 -17   0  11        0.16        5.15     14.59 o 
 -15   0  11       78.49       54.23     15.97 o 
 -13   0  11       37.95       45.82     15.35 o 
 -11   0  11      394.53      389.95     19.43 o 
  -9   0  11     2083.62     1964.32     43.78 o 
  -7   0  11        1.18       -3.66      2.97 o 
  -5   0  11      622.69      621.23     14.82 o 
  -3   0  11      430.46      496.05     13.43 o 
  -1   0  11      270.15      252.25     10.78 o 
   1   0  11      555.38      530.97     17.59 o 
   3   0  11       14.68       16.77      9.46 o 
   5   0  11     1344.47     1264.23     33.06 o 
   7   0  11      341.11      387.23     18.70 o 
   9   0  11        0.06       -0.84      6.51 o 
  11   0  11        6.43        2.31      8.13 o 
  13   0  11       12.38        7.19      9.09 o 
 -19   1  11        2.43        3.33      8.90 o 
 -18   1  11        0.26       -2.71      7.06 o 
 -17   1  11        1.82       11.73      7.95 o 
 -16   1  11        4.25       -7.56      6.50 o 
 -15   1  11        0.64       -7.64      5.50 o 
 -14   1  11        4.05        8.11      5.92 o 
 -13   1  11       22.04       11.17      4.95 o 
 -12   1  11      676.87      690.71     18.51 o 
 -11   1  11     1419.90     1277.60     61.15 o 
 -10   1  11        4.19        7.94      4.26 o 
  -9   1  11       12.86        7.24      3.89 o 
  -8   1  11       49.55       63.50      5.71 o 
  -7   1  11     2969.32     2868.60     29.66 o 
  -6   1  11      217.88      240.03      7.60 o 
  -5   1  11      627.65      689.41     11.48 o 
  -4   1  11      175.38      168.28      5.32 o 
  -3   1  11      258.53      279.02      6.60 o 
  -2   1  11       58.37       54.42      3.81 o 
  -1   1  11      623.89      585.68     11.80 o 
   0   1  11      116.36      116.11      6.04 o 
   1   1  11      328.99      343.22      9.60 o 
   2   1  11       96.37       98.74      4.90 o 
   3   1  11       23.16       21.69      4.08 o 
   4   1  11      379.43      364.24     13.38 o 
   5   1  11      314.82      317.43     11.52 o 
   6   1  11        0.02       -0.17      3.91 o 
   7   1  11       96.63      104.74      8.44 o 
   8   1  11      262.91      224.18     11.47 o 
   9   1  11      313.67      323.19     13.71 o 
  10   1  11       15.45       18.59      5.73 o 
  11   1  11        0.33       -6.30      4.54 o 
  12   1  11        9.08       13.24      5.74 o 
  13   1  11       32.40       33.49      7.68 o 
  14   1  11        0.10       -8.00      5.94 o 
 -19   2  11        0.02        2.08      8.39 o 
 -18   2  11        1.11        8.66      7.96 o 
 -17   2  11        0.12       -4.51      6.96 o 
 -16   2  11        0.00       -6.58      7.73 o 
 -15   2  11        4.80        9.45      6.52 o 
 -14   2  11       20.62       13.92      6.18 o 
 -13   2  11      145.81      153.39     15.57 o 
 -12   2  11      118.03      123.74      8.65 o 
 -11   2  11      226.70      248.75     10.27 o 
 -10   2  11      785.70      825.98     16.90 o 
  -9   2  11        0.03       -5.33      3.55 o 
  -8   2  11        1.38       -4.35      3.69 o 
  -7   2  11      418.94      417.32     10.87 o 
  -6   2  11      527.03      547.68      9.79 o 
  -5   2  11       75.38       79.52      4.29 o 
  -4   2  11      764.85      703.52     10.82 o 
  -3   2  11       53.94       67.81      3.83 o 
  -2   2  11       29.57       35.24      3.55 o 
  -1   2  11      721.78      699.94     14.28 o 
   0   2  11       52.33       56.35      5.12 o 
   1   2  11       75.31       78.68      6.01 o 
   2   2  11      968.40      922.48     17.63 o 
   3   2  11       43.12       40.37      4.41 o 
   4   2  11      106.38      115.70      6.27 o 
   5   2  11        0.08       -5.94      3.96 o 
   6   2  11       25.23       22.97      6.19 o 
   7   2  11      181.28      205.87     12.53 o 
   8   2  11       60.10       59.18      8.41 o 
   9   2  11        2.36        0.44      6.64 o 
  10   2  11       21.66       24.82      6.97 o 
  11   2  11        3.51        6.84      6.00 o 
  12   2  11       18.93       33.59      8.58 o 
  13   2  11        0.21        0.39      6.55 o 
 -18   3  11       18.05       21.84     11.70 o 
 -17   3  11        5.05       10.20     13.29 o 
 -16   3  11       34.68       29.99     13.50 o 
 -15   3  11      185.97      171.90     14.57 o 
 -14   3  11        1.14        2.56      6.73 o 
 -13   3  11        3.25        6.23      6.93 o 
 -12   3  11      445.87      474.37     18.19 o 
 -11   3  11      225.96      247.40     13.49 o 
 -10   3  11       39.20       29.94      5.37 o 
  -9   3  11       56.85       58.10      6.86 o 
  -8   3  11        0.42       -4.89      3.26 o 
  -7   3  11        9.50        9.96      3.73 o 
  -6   3  11      264.07      247.57     15.56 o 
  -5   3  11      908.70      957.77     13.13 o 
  -4   3  11      310.18      336.55      7.90 o 
  -3   3  11      109.32      111.30      5.79 o 
  -2   3  11      455.86      455.17      9.09 o 
  -1   3  11      176.03      176.81      7.49 o 
   0   3  11       19.24       12.82      3.45 o 
   1   3  11      149.95      149.21      7.06 o 
   2   3  11      299.40      297.47      9.52 o 
   3   3  11      438.08      424.64     11.24 o 
   4   3  11      464.82      489.75     12.44 o 
   5   3  11        3.72        7.59      4.97 o 
   6   3  11       57.81       63.35      8.35 o 
   7   3  11       21.58       35.13      7.14 o 
   8   3  11      268.28      229.97     14.08 o 
   9   3  11       36.71       38.12      8.06 o 
  10   3  11        6.01       -0.49      6.09 o 
  11   3  11       20.57       18.84      7.48 o 
  12   3  11       13.00       20.06      8.03 o 
  13   3  11        3.32        4.46      6.81 o 
 -17   4  11        3.39        7.80     10.38 o 
 -16   4  11       15.98       17.86      8.93 o 
 -15   4  11       51.06       61.73     11.12 o 
 -14   4  11       15.23        5.86      7.70 o 
 -13   4  11       49.37       41.40      9.47 o 
 -12   4  11        4.86        0.46     11.90 o 
 -11   4  11       36.42       37.87      8.64 o 
 -10   4  11       13.56       25.67      9.73 o 
  -9   4  11      555.17      576.48     24.26 o 
  -8   4  11        0.52        1.01      5.93 o 
  -7   4  11      381.99      408.78     21.05 o 
  -6   4  11        0.04       -2.59      5.19 o 
  -5   4  11        0.15        4.47      4.96 o 
  -4   4  11      722.16      745.13     17.38 o 
  -3   4  11       77.22       79.00      5.33 o 
  -2   4  11      347.18      355.31      9.56 o 
  -1   4  11        0.36       -2.22      2.96 o 
   0   4  11      120.17      108.96      7.64 o 
   1   4  11      207.34      216.99      9.04 o 
   2   4  11       30.93       33.18      5.16 o 
   3   4  11       31.98       31.95      5.17 o 
   4   4  11       28.69       30.43      5.09 o 
   5   4  11      313.14      314.45     11.14 o 
   6   4  11       92.05       95.15      9.98 o 
   7   4  11       51.66       54.88      9.02 o 
   8   4  11        0.04        1.37      5.55 o 
   9   4  11       19.51       19.59      7.34 o 
  10   4  11       12.16       10.24      6.95 o 
  11   4  11       19.70       16.72      7.94 o 
  12   4  11       26.19       32.20      8.54 o 
 -16   5  11       31.04       36.70     12.59 o 
 -15   5  11        6.40        7.72      8.68 o 
 -14   5  11        3.13        4.21      8.49 o 
 -13   5  11        8.11       11.78      8.00 o 
 -12   5  11       10.92       -0.47      7.13 o 
 -11   5  11       25.08       23.27      7.95 o 
 -10   5  11       14.70        2.10      6.45 o 
  -9   5  11        0.72       -7.64      5.72 o 
  -8   5  11       31.55       43.13      8.50 o 
  -7   5  11      112.41      120.29     10.19 o 
  -6   5  11       73.01       84.99      8.75 o 
  -5   5  11       59.94       64.04      9.02 o 
  -4   5  11       40.82       50.34      7.62 o 
  -3   5  11      177.71      172.07     10.80 o 
  -2   5  11      220.24      217.37     11.60 o 
  -1   5  11      380.59      385.61     11.01 o 
   0   5  11        2.18        7.18      4.35 o 
   1   5  11        7.76        6.03      3.97 o 
   2   5  11        7.60       10.43      4.38 o 
   3   5  11       25.76       22.03      9.30 o 
   4   5  11       18.50       12.38      4.93 o 
   5   5  11        0.15       -1.90      4.40 o 
   6   5  11        7.60        2.21      5.99 o 
   7   5  11        0.00        0.63      5.81 o 
   8   5  11        0.47        2.50      6.50 o 
   9   5  11        1.23        0.16      7.15 o 
  10   5  11       29.14       16.07      8.26 o 
  11   5  11        6.00        2.44      7.81 o 
 -14   6  11        3.42       -2.98      8.52 o 
 -13   6  11        3.40        2.18      8.28 o 
 -12   6  11        2.67        2.00      7.46 o 
 -11   6  11       15.74       11.52      7.68 o 
 -10   6  11       10.04       11.71      7.11 o 
  -9   6  11       10.18       20.35      8.14 o 
  -8   6  11       12.43       14.44      6.61 o 
  -7   6  11        8.49        4.93      5.72 o 
  -6   6  11       17.36       17.56      6.43 o 
  -5   6  11        8.52        7.76      6.00 o 
  -4   6  11        6.64       13.47      6.20 o 
  -3   6  11       19.90        8.00      5.77 o 
  -2   6  11       81.94       65.57      8.40 o 
  -1   6  11      208.10      233.47     10.04 o 
   0   6  11      200.75      200.64     10.02 o 
   1   6  11      137.05      177.62     11.15 o 
   2   6  11       40.54       31.13      6.00 o 
   3   6  11        0.90       -2.27      4.21 o 
   4   6  11        2.46        4.58      5.12 o 
   5   6  11        4.90        3.59      5.25 o 
   6   6  11       26.28       29.69      8.49 o 
   7   6  11        4.93        2.05      8.14 o 
   8   6  11        3.40        0.73      7.20 o 
   9   6  11        7.00        9.88      8.55 o 
 -12   7  11        5.15        4.29      8.74 o 
 -11   7  11        0.09       -7.17      7.89 o 
 -10   7  11        1.92        5.57      8.28 o 
  -9   7  11        5.24       -6.88      6.51 o 
  -8   7  11        0.79        5.75      6.72 o 
  -7   7  11        7.50       11.91      7.00 o 
  -6   7  11      106.19      102.19     13.82 o 
  -5   7  11        7.74        9.52      6.73 o 
  -4   7  11        2.15       10.38      6.38 o 
  -3   7  11        0.69       -1.49      5.59 o 
  -2   7  11        7.17        3.60      5.82 o 
  -1   7  11       21.04       30.85      7.80 o 
   0   7  11        0.98        1.39      6.08 o 
   1   7  11        2.91        8.79      6.28 o 
   2   7  11       27.75       30.20      9.14 o 
   3   7  11        0.00        1.28      5.02 o 
   4   7  11        0.25       -2.60      5.14 o 
   5   7  11        4.55        7.82      6.28 o 
   6   7  11        2.83        6.34      7.12 o 
   7   7  11        0.25        1.98      7.76 o 
  -9   8  11        6.75       11.04      8.22 o 
  -8   8  11        1.03       -0.88      7.19 o 
  -7   8  11        8.25       10.43      7.63 o 
  -6   8  11        0.10        1.17      6.22 o 
  -5   8  11       17.61       10.89      6.93 o 
  -4   8  11       30.34       49.32     12.57 o 
  -3   8  11        0.80        7.05      8.96 o 
  -2   8  11        7.06       16.46      9.13 o 
  -1   8  11        2.41       13.83      8.75 o 
   0   8  11       26.00        9.59     10.47 o 
   1   8  11        6.74        4.36     10.85 o 
   2   8  11        1.26        0.32     10.43 o 
   3   8  11        1.49       -1.81     10.79 o 
 -18   0  12        8.61       24.25     15.90 o 
 -16   0  12       75.55      112.89     21.63 o 
 -14   0  12      393.17      372.01     22.07 o 
 -12   0  12       34.25       24.93     10.31 o 
 -10   0  12     8389.02     8396.28    133.23 o 
  -8   0  12      408.81      415.90     12.36 o 
  -6   0  12      300.27      332.28     11.11 o 
  -4   0  12      214.43      198.07     14.45 o 
  -2   0  12       48.95       40.18      6.29 o 
   0   0  12      281.40      285.20     12.16 o 
   2   0  12      538.96      523.63     13.91 o 
   4   0  12     1978.12     1972.36     43.67 o 
   6   0  12      889.01      893.02     34.63 o 
   8   0  12        1.94       -0.39     10.09 o 
  10   0  12       33.34       25.02      8.79 o 
  12   0  12        5.40        4.85      8.51 o 
 -19   1  12        6.02        5.76      9.31 o 
 -18   1  12        9.04        4.78      8.00 o 
 -17   1  12        0.09       -8.21      6.64 o 
 -16   1  12       24.59       18.14      7.24 o 
 -15   1  12       88.34       79.11      9.37 o 
 -14   1  12      142.40      133.84     14.86 o 
 -13   1  12      212.69      221.37     12.03 o 
 -12   1  12      732.14      675.82     18.50 o 
 -11   1  12      141.74      150.04      8.79 o 
 -10   1  12      140.74      150.22      8.50 o 
  -9   1  12       45.35       42.43      5.84 o 
  -8   1  12      795.57      812.52     16.29 o 
  -7   1  12      757.11      755.61     12.50 o 
  -6   1  12      317.45      337.98      8.26 o 
  -5   1  12       16.31       13.25      3.00 o 
  -4   1  12       84.09       82.79      4.34 o 
  -3   1  12        9.73        5.95      2.73 o 
  -2   1  12      660.00      646.45     11.35 o 
  -1   1  12      289.05      276.86      8.13 o 
   0   1  12        4.61        5.39      3.32 o 
   1   1  12      154.39      158.42      7.40 o 
   2   1  12      679.75      662.19     12.01 o 
   3   1  12       28.22       21.27      5.54 o 
   4   1  12     1290.79     1324.87     27.69 o 
   5   1  12       22.28       30.80      6.16 o 
   6   1  12       38.32       34.49      6.13 o 
   7   1  12      173.57      180.21     10.56 o 
   8   1  12      329.63      269.96     12.72 o 
   9   1  12       56.65       63.39      8.03 o 
  10   1  12        6.72        7.31      7.02 o 
  11   1  12        0.29        1.04      5.06 o 
  12   1  12        6.10        9.23      6.31 o 
  13   1  12        1.47       -0.58      7.19 o 
 -18   2  12        8.73       24.49      9.53 o 
 -17   2  12        0.71       -5.96      6.73 o 
 -16   2  12       55.23       69.88     12.65 o 
 -15   2  12       93.46       90.25      9.77 o 
 -14   2  12      128.70      102.12     10.08 o 
 -13   2  12       72.28       77.98      7.88 o 
 -12   2  12      208.61      230.26     12.56 o 
 -11   2  12       36.51       46.48      6.28 o 
 -10   2  12     1523.00     1519.68     24.56 o 
  -9   2  12      132.78      135.07      7.84 o 
  -8   2  12       28.76       24.58      4.87 o 
  -7   2  12      695.84      723.22     18.53 o 
  -6   2  12       23.60       31.70      8.13 o 
  -5   2  12     1981.63     1955.84     22.96 o 
  -4   2  12      114.55      127.61      5.32 o 
  -3   2  12        2.24        4.80      2.37 o 
  -2   2  12        0.59       -1.29      2.56 o 
  -1   2  12       46.57       49.72      4.66 o 
   0   2  12      361.66      356.10     10.85 o 
   1   2  12     2703.87     2642.60     35.20 o 
   2   2  12       92.35      103.57      6.99 o 
   3   2  12       32.52       38.56      7.80 o 
   4   2  12      485.03      504.80     24.25 o 
   5   2  12      637.59      561.83     18.01 o 
   6   2  12      360.11      384.56     15.57 o 
   7   2  12        6.38       15.33      5.89 o 
   8   2  12       65.18       62.51     10.17 o 
   9   2  12        3.42       10.32      6.09 o 
  10   2  12        0.15       -7.15      4.77 o 
  11   2  12        0.29       -3.58      7.21 o 
  12   2  12        0.00       -1.22      6.61 o 
  13   2  12        0.71        4.74      7.19 o 
 -18   3  12        0.70        5.22     10.24 o 
 -17   3  12        0.11       -5.42      9.25 o 
 -16   3  12       15.53        6.17     12.20 o 
 -15   3  12        8.72       -1.50      7.39 o 
 -14   3  12       74.53       74.02     11.32 o 
 -13   3  12      256.89      243.02     15.86 o 
 -12   3  12       11.56        7.24      6.87 o 
 -11   3  12      115.32      112.87     15.99 o 
 -10   3  12      144.34      174.88     10.38 o 
  -9   3  12        1.65        6.81      4.25 o 
  -8   3  12        0.38       -5.25      3.50 o 
  -7   3  12     1275.46     1268.29     20.45 o 
  -6   3  12      147.09      142.04      9.31 o 
  -5   3  12       65.00       62.33      7.42 o 
  -4   3  12       49.64       52.02      4.19 o 
  -3   3  12        0.32       -3.69      2.54 o 
  -2   3  12      437.47      438.83      9.90 o 
  -1   3  12      512.27      492.23     10.18 o 
   0   3  12       40.19       47.67      5.11 o 
   1   3  12      403.75      424.62     12.08 o 
   2   3  12       79.00       81.44      6.14 o 
   3   3  12       13.23       17.54      4.30 o 
   4   3  12        2.46        6.78      4.14 o 
   5   3  12        2.03        3.57      4.93 o 
   6   3  12       70.65       64.37     11.08 o 
   7   3  12       93.17      102.35     14.94 o 
   8   3  12        3.10        6.26      7.82 o 
   9   3  12       27.82       29.21      7.87 o 
  10   3  12       57.56       60.65     10.05 o 
  11   3  12        0.87       -8.16      5.83 o 
  12   3  12        1.13        8.63      7.21 o 
 -17   4  12        0.98       13.04      9.69 o 
 -16   4  12        0.02        1.77      8.07 o 
 -15   4  12       88.05       99.17     19.49 o 
 -14   4  12        0.56        7.60      8.10 o 
 -13   4  12       16.69       27.98      8.81 o 
 -12   4  12      123.08      136.75     13.14 o 
 -11   4  12        7.37       20.53      7.66 o 
 -10   4  12       16.05       23.37      7.59 o 
  -9   4  12       32.91       54.69      9.48 o 
  -8   4  12        0.69        2.05      5.62 o 
  -7   4  12        6.06        9.31      6.22 o 
  -6   4  12       20.09       19.58      8.95 o 
  -5   4  12      521.72      553.26     19.56 o 
  -4   4  12      254.56      237.43     14.46 o 
  -3   4  12        0.05       -0.77      3.83 o 
  -2   4  12        0.21        2.17      3.44 o 
  -1   4  12      678.27      650.90     18.22 o 
   0   4  12      132.16      107.31      6.82 o 
   1   4  12      716.95      727.37     15.70 o 
   2   4  12      248.96      249.33      9.90 o 
   3   4  12       31.19       16.84      4.69 o 
   4   4  12        1.20        1.05      3.98 o 
   5   4  12        3.87        3.54      5.44 o 
   6   4  12        5.03        6.54      5.91 o 
   7   4  12        9.19        4.21      7.91 o 
   8   4  12       57.42       66.09     16.04 o 
   9   4  12        4.37       13.76      7.47 o 
  10   4  12       12.89        7.27      6.68 o 
  11   4  12       15.38        7.48      7.61 o 
 -16   5  12       13.16       11.67     14.33 o 
 -15   5  12       11.30        4.92      9.15 o 
 -14   5  12        6.29       -0.46      7.94 o 
 -13   5  12        0.04       -4.85      6.98 o 
 -12   5  12        1.08       -7.88      6.95 o 
 -11   5  12        0.28        5.26      7.30 o 
 -10   5  12       22.94       11.55      7.32 o 
  -9   5  12        0.23       -1.28      6.16 o 
  -8   5  12        6.31        8.33      7.04 o 
  -7   5  12       39.32       25.65      7.37 o 
  -6   5  12        1.86        1.10      5.32 o 
  -5   5  12       11.15       16.37      8.58 o 
  -4   5  12      182.68      182.07     11.43 o 
  -3   5  12        8.55        0.90      5.35 o 
  -2   5  12      572.29      603.70     14.89 o 
  -1   5  12       19.04       24.13      4.95 o 
   0   5  12       48.11       50.51      6.26 o 
   1   5  12       40.56       22.25      5.17 o 
   2   5  12        1.79        1.68      4.28 o 
   3   5  12        2.30        1.73      4.22 o 
   4   5  12        1.18        1.54      4.47 o 
   5   5  12        9.54        3.12      6.21 o 
   6   5  12        1.21        9.22      6.22 o 
   7   5  12        0.72        7.53      6.73 o 
   8   5  12        5.28        2.69      6.87 o 
   9   5  12        0.35        7.69      7.80 o 
  10   5  12        0.29        9.60      7.96 o 
 -14   6  12        0.92        0.47      8.51 o 
 -13   6  12        5.72       -7.58      7.80 o 
 -12   6  12        0.67        5.74      7.99 o 
 -11   6  12        9.37       18.84      9.92 o 
 -10   6  12        0.77       10.41     12.64 o 
  -9   6  12       60.99       50.85      9.79 o 
  -8   6  12        3.31        0.68      6.58 o 
  -7   6  12        0.83       10.12      6.59 o 
  -6   6  12        9.29        7.38      6.16 o 
  -5   6  12       64.69       46.09      8.14 o 
  -4   6  12      376.91      385.65     16.27 o 
  -3   6  12        2.44       11.47      6.20 o 
  -2   6  12        0.03       -1.96      5.95 o 
  -1   6  12       46.48       37.56      7.73 o 
   0   6  12        5.37        4.92      4.31 o 
   1   6  12        0.93       -5.10      4.40 o 
   2   6  12        3.43        3.06      4.61 o 
   3   6  12       11.99        2.08      5.23 o 
   4   6  12        1.92        3.74      5.23 o 
   5   6  12        5.63        2.41      6.09 o 
   6   6  12        4.01        0.25      6.58 o 
   7   6  12        2.40        1.17      7.33 o 
   8   6  12        2.68        6.63      8.06 o 
 -11   7  12        0.68        1.67      8.81 o 
 -10   7  12        0.43        1.27      7.98 o 
  -9   7  12        7.18       -0.15      7.69 o 
  -8   7  12        0.46       12.70      7.22 o 
  -7   7  12       32.53       37.51      8.48 o 
  -6   7  12       16.58       10.80      8.07 o 
  -5   7  12        1.26       -9.12      6.08 o 
  -4   7  12       68.74       84.04     10.31 o 
  -3   7  12       32.11       27.03      6.97 o 
  -2   7  12       30.57       33.18      7.29 o 
  -1   7  12        0.12        7.37      7.56 o 
   0   7  12        7.98       19.06      8.42 o 
   1   7  12        1.32        8.59      6.39 o 
   2   7  12        0.03       -7.00      5.41 o 
   3   7  12       21.17       31.83      6.43 o 
   4   7  12        0.49        3.12      5.44 o 
   5   7  12        0.91       10.46      6.82 o 
   6   7  12        0.42        5.23      7.88 o 
  -7   8  12        6.15        7.38      8.58 o 
  -6   8  12        4.07       18.58      8.44 o 
  -5   8  12        6.96        2.26      6.59 o 
  -4   8  12        5.71       14.43      8.03 o 
  -3   8  12        3.53        5.40      6.60 o 
  -2   8  12        0.43        2.85      7.45 o 
  -1   8  12        6.96        7.39     15.94 o 
   0   8  12        0.41        8.13     11.69 o 
   1   8  12        1.41       14.63     11.94 o 
 -19   0  13       22.69       14.31     11.18 o 
 -17   0  13        9.31       -4.50     12.92 o 
 -15   0  13       59.46       45.23     11.16 o 
 -13   0  13      115.99      126.90     14.63 o 
 -11   0  13       18.40       35.33     15.83 o 
  -9   0  13       12.43       -7.12     10.02 o 
  -7   0  13       14.01        9.84      4.95 o 
  -5   0  13     1319.68     1259.69     24.50 o 
  -3   0  13        2.01       -1.64      3.75 o 
  -1   0  13      179.18      166.97     10.49 o 
   1   0  13     2546.93     2492.86     44.86 o 
   3   0  13       94.00       75.80     17.10 o 
   5   0  13     1272.38     1123.67     32.56 o 
   7   0  13      124.44      111.64     13.02 o 
   9   0  13       18.94       12.98      8.02 o 
  11   0  13       43.89       62.81     12.22 o 
 -19   1  13        8.21       -4.42      8.55 o 
 -18   1  13        2.26       -2.10      7.93 o 
 -17   1  13        3.56        4.64      6.81 o 
 -16   1  13       41.33       31.92      7.91 o 
 -15   1  13       29.44       18.47      7.75 o 
 -14   1  13       11.95        8.96      7.27 o 
 -13   1  13     1317.48     1306.44     27.49 o 
 -12   1  13       17.51       16.62      6.25 o 
 -11   1  13       82.76       67.28      7.13 o 
 -10   1  13        7.43        4.37      5.15 o 
  -9   1  13       43.25       32.29      9.52 o 
  -8   1  13      353.02      334.17     10.81 o 
  -7   1  13      238.12      237.56      9.43 o 
  -6   1  13      138.69      138.92      5.47 o 
  -5   1  13        1.83        2.08      2.48 o 
  -4   1  13        5.91        5.19      2.63 o 
  -3   1  13      643.66      592.85     10.60 o 
  -2   1  13      807.42      750.72     15.47 o 
  -1   1  13      321.64      320.61      9.85 o 
   0   1  13       43.35       47.73      6.19 o 
   1   1  13     1299.05     1265.12     18.34 o 
   2   1  13        4.60        7.71      4.50 o 
   3   1  13       33.76       28.18      8.47 o 
   4   1  13      137.36      141.37     10.93 o 
   5   1  13       19.85       22.16      5.96 o 
   6   1  13       18.20       14.86      5.71 o 
   7   1  13      136.61      103.96     10.15 o 
   8   1  13        2.88       -4.28      4.37 o 
   9   1  13        0.97        1.00      5.07 o 
  10   1  13       17.52       18.84      6.26 o 
  11   1  13        0.06        1.49      5.45 o 
  12   1  13        2.80        6.19     11.56 o 
 -18   2  13        0.01        0.20     10.24 o 
 -17   2  13        0.54       -1.21      6.76 o 
 -16   2  13       12.16       -0.81      6.55 o 
 -15   2  13       48.79       46.46     10.34 o 
 -14   2  13       51.66       65.95      8.83 o 
 -13   2  13       12.27       18.36      9.20 o 
 -12   2  13       10.45       16.04      5.50 o 
 -11   2  13        0.06        6.86      4.75 o 
 -10   2  13     1085.25     1127.94     21.11 o 
  -9   2  13      123.07       93.20      7.32 o 
  -8   2  13       10.29        3.61      3.99 o 
  -7   2  13      242.88      239.36      9.53 o 
  -6   2  13       25.36       32.27      5.68 o 
  -5   2  13        6.32       -2.01      2.74 o 
  -4   2  13        1.65        3.29      2.66 o 
  -3   2  13        7.90        5.03      2.72 o 
  -2   2  13      124.26      115.10      6.37 o 
  -1   2  13       95.54      104.99      6.20 o 
   0   2  13        6.72        3.10      3.81 o 
   1   2  13      234.89      258.23      9.92 o 
   2   2  13      145.10      134.56      7.88 o 
   3   2  13       29.71       36.60      7.70 o 
   4   2  13      129.56      111.65     10.28 o 
   5   2  13      382.75      339.66     15.23 o 
   6   2  13       27.46       48.72      8.02 o 
   7   2  13       86.00       83.92      9.52 o 
   8   2  13       14.83       17.81      8.65 o 
   9   2  13        7.89       -7.04      6.31 o 
  10   2  13       41.67       30.04      7.93 o 
  11   2  13        0.29       -7.88      5.25 o 
  12   2  13        0.99       -5.72      6.15 o 
 -18   3  13       34.45       39.65     13.58 o 
 -17   3  13        1.94        2.96      8.37 o 
 -16   3  13       32.62       13.83      8.84 o 
 -15   3  13      169.59      164.53     14.97 o 
 -14   3  13       35.50       55.07     10.32 o 
 -13   3  13       42.83       39.37      9.23 o 
 -12   3  13        1.13       -1.60      7.56 o 
 -11   3  13      189.82      189.20     13.80 o 
 -10   3  13        5.82        8.32      6.08 o 
  -9   3  13       11.65       13.60      6.60 o 
  -8   3  13      463.15      444.94     17.75 o 
  -7   3  13        0.03       -0.81      4.36 o 
  -6   3  13        5.74        3.42      3.83 o 
  -5   3  13        6.20        6.30      4.01 o 
  -4   3  13      100.16      101.98      6.22 o 
  -3   3  13       33.69       45.70      5.06 o 
  -2   3  13      986.66      970.38     14.66 o 
  -1   3  13      224.07      231.17      8.37 o 
   0   3  13       68.56       59.90      6.26 o 
   1   3  13      199.68      235.47     12.57 o 
   2   3  13        3.42        4.75      3.80 o 
   3   3  13        8.78        3.00      3.86 o 
   4   3  13       35.42       33.73      7.06 o 
   5   3  13        0.63        0.11      5.19 o 
   6   3  13        2.40        4.93      5.74 o 
   7   3  13       29.43       48.23      8.68 o 
   8   3  13        0.14        3.93      5.68 o 
   9   3  13       39.19       32.67      8.02 o 
  10   3  13        0.93       15.65      7.52 o 
  11   3  13        6.04        3.37      8.31 o 
 -17   4  13        0.87        6.26      9.25 o 
 -16   4  13       38.75       47.82     11.32 o 
 -15   4  13        2.92       12.16      8.97 o 
 -14   4  13       17.32        3.78      8.23 o 
 -13   4  13       69.07       87.26     12.10 o 
 -12   4  13       11.43        9.69      7.85 o 
 -11   4  13       70.47       99.81     12.04 o 
 -10   4  13       53.19       36.73     10.03 o 
  -9   4  13      159.70      168.82     13.38 o 
  -8   4  13       65.53       70.35     12.70 o 
  -7   4  13      204.67      191.21     13.49 o 
  -6   4  13       81.88       87.04     10.44 o 
  -5   4  13      297.53      308.50     15.86 o 
  -4   4  13      242.95      251.95     31.24 o 
  -3   4  13        3.85       -5.82      5.19 o 
  -2   4  13      120.57      138.14      9.35 o 
  -1   4  13      138.70      151.24      8.54 o 
   0   4  13       88.19       88.31      8.71 o 
   1   4  13      176.39      170.43      8.67 o 
   2   4  13        1.03        5.00      4.16 o 
   3   4  13        1.42        2.28      4.04 o 
   4   4  13        5.19        8.33     12.95 o 
   5   4  13      100.37      104.22     10.86 o 
   6   4  13        0.01        2.57      5.55 o 
   7   4  13       27.47       18.95      7.42 o 
   8   4  13        2.76        0.05      6.80 o 
   9   4  13        0.00        4.58      6.88 o 
  10   4  13       24.67       24.07      8.32 o 
 -15   5  13        2.18       -2.46      9.04 o 
 -14   5  13        0.48        6.26      9.52 o 
 -13   5  13        0.44        2.31      7.90 o 
 -12   5  13        1.94        2.90      7.91 o 
 -11   5  13       18.00       19.51      8.36 o 
 -10   5  13       19.92       36.41      8.92 o 
  -9   5  13       28.43       28.57      8.33 o 
  -8   5  13       28.74       22.25     11.20 o 
  -7   5  13       81.28       90.55     11.13 o 
  -6   5  13       51.53       30.86      8.51 o 
  -5   5  13        0.48       -3.33      5.22 o 
  -4   5  13      179.11      173.68     11.69 o 
  -3   5  13       14.88        8.19      5.93 o 
  -2   5  13        0.03       -1.33      5.49 o 
  -1   5  13       76.38       66.26      6.18 o 
   0   5  13      137.48      140.06      9.16 o 
   1   5  13        0.23       -0.40      4.48 o 
   2   5  13        0.22        4.08      4.76 o 
   3   5  13       88.35      114.99      8.59 o 
   4   5  13       14.08       14.18      6.73 o 
   5   5  13        1.08       -8.97      5.98 o 
   6   5  13        5.74       -1.12     11.12 o 
   7   5  13        1.82       -6.32      6.36 o 
   8   5  13        4.54       -1.69      6.74 o 
   9   5  13        0.09        6.92      7.30 o 
 -13   6  13        0.48      -11.20      7.47 o 
 -12   6  13       11.39        2.84      8.37 o 
 -11   6  13       12.01        6.69      8.46 o 
 -10   6  13        7.54        6.69      8.31 o 
  -9   6  13       31.14       36.28     14.02 o 
  -8   6  13       11.63       13.31      7.94 o 
  -7   6  13        1.16       14.73      7.33 o 
  -6   6  13       58.76       73.72     16.97 o 
  -5   6  13       35.58       47.11      9.12 o 
  -4   6  13       16.90       19.00      7.10 o 
  -3   6  13        8.66        9.38      6.38 o 
  -2   6  13       34.35       30.71      7.60 o 
  -1   6  13        8.40        8.30      7.18 o 
   0   6  13      119.74      104.16     10.00 o 
   1   6  13        6.00        1.56      4.50 o 
   2   6  13        8.58        4.07      4.92 o 
   3   6  13        2.64       -5.14      4.85 o 
   4   6  13       40.17       38.07      7.63 o 
   5   6  13       39.09       28.42      8.77 o 
   6   6  13        6.61        7.71      7.92 o 
   7   6  13        0.19        7.87      8.23 o 
 -11   7  13        0.01        0.11      8.39 o 
 -10   7  13        0.29       -6.32     10.52 o 
  -9   7  13        5.17       11.31      8.54 o 
  -8   7  13        0.89       -0.52      7.72 o 
  -7   7  13       18.11       16.32      7.97 o 
  -6   7  13        0.40       -5.86      6.59 o 
  -5   7  13        3.06        5.76      7.13 o 
  -4   7  13       38.58       39.59      8.93 o 
  -3   7  13       25.45       20.00      7.35 o 
  -2   7  13       15.61       16.31      7.08 o 
  -1   7  13       10.93        1.37      7.40 o 
   0   7  13        0.11       -4.40      7.51 o 
   1   7  13        0.53        2.84      6.73 o 
   2   7  13        0.05       10.85      5.64 o 
   3   7  13        1.45        2.23      5.29 o 
   4   7  13        0.24       -1.42      5.77 o 
  -5   8  13        0.56        1.58      6.81 o 
  -4   8  13        2.94        4.65      7.33 o 
  -3   8  13        0.83        3.41      6.94 o 
  -2   8  13        0.01        6.22      7.73 o 
  -1   8  13        0.10       -3.60      8.66 o 
 -18   0  14        2.76       -8.06     14.16 o 
 -16   0  14       40.36       40.14     12.50 o 
 -14   0  14       53.19       28.54     10.79 o 
 -12   0  14        2.31       -6.50      6.79 o 
 -10   0  14      101.26       74.80     11.39 o 
  -8   0  14       11.56      -11.36     10.96 o 
  -6   0  14      847.99      851.38     20.06 o 
  -4   0  14      552.01      535.32     13.59 o 
  -2   0  14       24.59       23.56      6.97 o 
   0   0  14      616.76      598.42     19.01 o 
   2   0  14       97.22       93.58     10.79 o 
   4   0  14       20.89        9.40     15.25 o 
   6   0  14       99.61       79.72     11.65 o 
   8   0  14        4.52        4.04      7.59 o 
  10   0  14        0.69        2.35      7.43 o 
 -18   1  14        1.99        5.20      8.77 o 
 -17   1  14        2.67        7.85      8.73 o 
 -16   1  14        9.25        9.24      7.09 o 
 -15   1  14       30.71       20.14      9.17 o 
 -14   1  14       29.72        9.18      5.63 o 
 -13   1  14       27.49       15.62      5.71 o 
 -12   1  14        4.28       -6.72      4.48 o 
 -11   1  14        5.49        3.44      4.54 o 
 -10   1  14        1.41       -5.81      3.87 o 
  -9   1  14        0.67       -5.54      4.01 o 
  -8   1  14       56.86       62.48      5.42 o 
  -7   1  14      115.21      112.47      6.34 o 
  -6   1  14       10.59       11.72      3.07 o 
  -5   1  14        2.72        1.24      2.54 o 
  -4   1  14      665.88      648.19     11.49 o 
  -3   1  14      274.68      267.81      7.73 o 
  -2   1  14       52.23       51.89      5.07 o 
  -1   1  14        4.12        4.60      3.63 o 
   0   1  14        0.53       -0.87      3.07 o 
   1   1  14       65.55       57.12      5.83 o 
   2   1  14       29.80       18.46      5.59 o 
   3   1  14       22.06       20.28      6.73 o 
   4   1  14        5.92        8.13      5.05 o 
   5   1  14       10.90        7.85      5.42 o 
   6   1  14       91.54      101.32     10.13 o 
   7   1  14       11.51        5.50      5.75 o 
   8   1  14       32.65       32.24      7.55 o 
   9   1  14        2.11       -4.56      5.18 o 
  10   1  14       20.29       37.82      8.79 o 
  11   1  14        4.77       -1.65      6.13 o 
 -18   2  14        0.15       -7.66      8.09 o 
 -17   2  14       15.32        6.44      8.91 o 
 -16   2  14        0.87        8.46      8.68 o 
 -15   2  14        1.15       -6.16      6.23 o 
 -14   2  14       21.32       19.26      6.99 o 
 -13   2  14      156.20      175.27     10.33 o 
 -12   2  14       14.04        9.28      5.21 o 
 -11   2  14        1.24       -0.15      4.28 o 
 -10   2  14        0.02       -1.87      4.21 o 
  -9   2  14      183.77      182.49      9.36 o 
  -8   2  14       10.89        5.07      4.18 o 
  -7   2  14        1.69        1.25      3.99 o 
  -6   2  14        3.83       -1.31      3.64 o 
  -5   2  14       18.97       20.60      4.02 o 
  -4   2  14        0.01       -1.85      2.64 o 
  -3   2  14        5.53        6.24      3.01 o 
  -2   2  14       71.95       77.22      6.65 o 
  -1   2  14      642.32      604.27     14.41 o 
   0   2  14      681.63      665.93     15.68 o 
   1   2  14       72.63       84.20      6.96 o 
   2   2  14      152.45      136.68     17.59 o 
   3   2  14       82.62       82.21     17.94 o 
   4   2  14       13.47       11.67      5.56 o 
   5   2  14        2.99        4.97      5.14 o 
   6   2  14       90.14       71.76      9.17 o 
   7   2  14        1.71        1.59      5.53 o 
   8   2  14       21.72       18.35      7.09 o 
   9   2  14       11.96       15.23     10.39 o 
  10   2  14        8.39       18.72      9.28 o 
  11   2  14       14.12        6.43      7.44 o 
 -17   3  14        2.20        3.47      9.45 o 
 -16   3  14       81.14       84.69     13.08 o 
 -15   3  14        0.27        3.52      7.54 o 
 -14   3  14       63.63       60.68     10.90 o 
 -13   3  14       16.51       13.15      7.71 o 
 -12   3  14        6.12        7.75      7.54 o 
 -11   3  14       74.67      100.41     11.58 o 
 -10   3  14        0.06        5.25      7.59 o 
  -9   3  14        7.54       12.05      6.68 o 
  -8   3  14        0.76       -2.92      5.67 o 
  -7   3  14       75.90       94.96     11.24 o 
  -6   3  14      214.10      218.01     13.71 o 
  -5   3  14        0.47       -3.21      4.15 o 
  -4   3  14        6.77        4.36      4.56 o 
  -3   3  14        1.17        4.43      3.09 o 
  -2   3  14       56.21       49.05      4.57 o 
  -1   3  14        0.25       -1.09      3.36 o 
   0   3  14      418.59      416.64     14.88 o 
   1   3  14       70.80       93.10      7.65 o 
   2   3  14      100.93      105.38      9.02 o 
   3   3  14        0.10        6.13      5.36 o 
   4   3  14       35.45       26.92      6.91 o 
   5   3  14        0.23        2.28      5.89 o 
   6   3  14        0.19        6.89      6.30 o 
   7   3  14        2.33        7.22      5.92 o 
   8   3  14       28.12       23.90      7.59 o 
   9   3  14        8.52        9.63      6.97 o 
  10   3  14       32.01       33.34      9.24 o 
 -16   4  14        0.00        6.34      9.40 o 
 -15   4  14       17.78       15.98      9.47 o 
 -14   4  14       24.52       18.64     12.90 o 
 -13   4  14       16.66       10.51      9.92 o 
 -12   4  14       48.45       59.50     10.51 o 
 -11   4  14        2.71        8.23      7.31 o 
 -10   4  14        0.91        3.32      6.84 o 
  -9   4  14       13.72       22.15      7.82 o 
  -8   4  14        1.82       -1.03      6.13 o 
  -7   4  14       12.89        3.11      6.04 o 
  -6   4  14       54.51       35.64     12.96 o 
  -5   4  14       39.33       46.36     11.87 o 
  -4   4  14       59.51       51.13      8.77 o 
  -3   4  14       39.33       27.55      7.49 o 
  -2   4  14       54.03       54.64      5.45 o 
  -1   4  14       12.17       15.01      4.19 o 
   0   4  14      320.91      308.53     10.29 o 
   1   4  14        7.23       11.62      4.63 o 
   2   4  14       21.48       10.89      4.65 o 
   3   4  14       23.19       29.87      7.09 o 
   4   4  14        0.10        2.58      5.97 o 
   5   4  14        2.21       -0.46      5.64 o 
   6   4  14       19.18       21.25      7.44 o 
   7   4  14        3.86       -3.41      6.14 o 
   8   4  14        0.94        8.94      7.09 o 
   9   4  14        8.70        5.35      7.05 o 
 -15   5  14       12.55       23.67     10.20 o 
 -14   5  14       39.36       34.34     11.02 o 
 -13   5  14        0.25        5.81      8.14 o 
 -12   5  14       30.01       37.10      9.77 o 
 -11   5  14       40.66       48.67     10.29 o 
 -10   5  14       26.20       38.01      9.62 o 
  -9   5  14       12.43       10.22      7.57 o 
  -8   5  14        1.56       -3.34      6.51 o 
  -7   5  14        0.06        7.82      6.48 o 
  -6   5  14        0.28       -0.58      6.12 o 
  -5   5  14       16.24       23.05      7.60 o 
  -4   5  14       16.33        9.68      6.99 o 
  -3   5  14      348.52      341.29     15.26 o 
  -2   5  14       59.32       46.54     13.85 o 
  -1   5  14       17.03       19.94      9.37 o 
   0   5  14       15.65       13.51      5.18 o 
   1   5  14       19.88       19.10      4.94 o 
   2   5  14       63.18       97.26      8.28 o 
   3   5  14        0.30        4.23      6.38 o 
   4   5  14        0.51        0.16      6.38 o 
   5   5  14        4.28        3.24      6.54 o 
   6   5  14        1.31        7.94      6.93 o 
   7   5  14        5.67        6.80      7.20 o 
   8   5  14        0.28       -3.67     12.17 o 
 -13   6  14        2.80       14.21     10.67 o 
 -12   6  14        7.51        6.93      9.39 o 
 -11   6  14       13.41       31.19      9.64 o 
 -10   6  14        5.48        7.22      8.29 o 
  -9   6  14       14.26       19.03      8.93 o 
  -8   6  14        1.21       16.82     11.07 o 
  -7   6  14       41.76       60.17     10.61 o 
  -6   6  14       27.79       32.02      8.98 o 
  -5   6  14       35.37       26.88      8.64 o 
  -4   6  14        7.97        7.10      6.47 o 
  -3   6  14        6.59        9.31      6.53 o 
  -2   6  14        0.60        4.44      6.19 o 
  -1   6  14        5.52       14.47      9.11 o 
   0   6  14        8.60       -2.25      5.77 o 
   1   6  14       14.43        6.98      5.23 o 
   2   6  14        0.00        1.46      4.92 o 
   3   6  14        0.07        8.76      5.34 o 
   4   6  14       13.66       10.17      7.99 o 
   5   6  14        7.38        9.41      8.05 o 
   6   6  14        0.04        8.47      7.76 o 
 -10   7  14        4.73       10.32      9.36 o 
  -9   7  14       22.21       20.91      9.35 o 
  -8   7  14        0.83       -1.29      8.38 o 
  -7   7  14        7.14        1.85      8.21 o 
  -6   7  14       17.30       20.71      7.90 o 
  -5   7  14        3.41       14.57      7.56 o 
  -4   7  14        7.61        3.05      7.10 o 
  -3   7  14       14.92       17.90      9.40 o 
  -2   7  14        0.08        5.74      9.33 o 
  -1   7  14       20.81       14.55      9.47 o 
   0   7  14        1.30       -1.99      8.45 o 
   1   7  14       11.72       19.01      8.49 o 
   2   7  14        1.39       -0.45      7.06 o 
   3   7  14       11.88       18.30      6.42 o 
 -17   0  15        1.68        1.39     11.26 o 
 -15   0  15       41.14       29.93     11.48 o 
 -13   0  15        0.96      -10.25      7.95 o 
 -11   0  15      136.67      129.92     29.37 o 
  -9   0  15        0.92       -9.19      6.13 o 
  -7   0  15      467.30      469.54     21.40 o 
  -5   0  15      740.08      719.95     16.65 o 
  -3   0  15        4.23        5.28      4.11 o 
  -1   0  15      996.59      897.85     24.74 o 
   1   0  15      684.73      674.58     32.45 o 
   3   0  15       27.83       32.96     11.11 o 
   5   0  15        1.89       -8.84      5.90 o 
   7   0  15       45.72       26.36      9.09 o 
   9   0  15       24.32       37.87     21.96 o 
 -18   1  15        4.80        0.70      7.94 o 
 -17   1  15        7.65        0.13      6.83 o 
 -16   1  15        7.68        8.20      8.48 o 
 -15   1  15        6.90        1.52      5.47 o 
 -14   1  15       19.45       18.45      6.06 o 
 -13   1  15       62.14       71.79      7.87 o 
 -12   1  15        1.61        1.44      4.66 o 
 -11   1  15        3.59        1.81      4.65 o 
 -10   1  15       11.52       12.04      4.89 o 
  -9   1  15        2.38        2.08      4.26 o 
  -8   1  15       84.36       88.89      6.15 o 
  -7   1  15       10.08        3.66      3.73 o 
  -6   1  15       73.80       68.31      5.62 o 
  -5   1  15      243.24      237.25      7.58 o 
  -4   1  15      332.34      335.72      8.76 o 
  -3   1  15       34.57       29.79      4.23 o 
  -2   1  15       83.28       90.15      6.36 o 
  -1   1  15        2.20       -1.03      3.55 o 
   0   1  15      203.23      201.50      9.23 o 
   1   1  15      998.86     1015.47     25.11 o 
   2   1  15        6.89        4.27      4.73 o 
   3   1  15       11.76       10.44      5.96 o 
   4   1  15        3.13        1.41      5.02 o 
   5   1  15       22.35        9.21      7.94 o 
   6   1  15       40.37       59.55      8.97 o 
   7   1  15        0.01       -1.28      5.59 o 
   8   1  15       43.97       36.65      8.19 o 
   9   1  15        0.16       -4.59      7.36 o 
  10   1  15        0.02       -2.03      6.50 o 
 -17   2  15        3.29        8.33      8.91 o 
 -16   2  15       38.26       28.60      9.80 o 
 -15   2  15       36.00       67.01     14.66 o 
 -14   2  15       36.55       27.34      6.81 o 
 -13   2  15       34.87       37.86      6.97 o 
 -12   2  15       30.97       32.94      6.27 o 
 -11   2  15        0.03        6.06      4.89 o 
 -10   2  15      178.09      206.37     10.21 o 
  -9   2  15      164.81      175.03     15.06 o 
  -8   2  15       60.91       57.51      6.49 o 
  -7   2  15       87.85       99.58      7.55 o 
  -6   2  15      135.29      117.97      6.82 o 
  -5   2  15      220.80      212.70      8.44 o 
  -4   2  15      100.27       94.97      5.90 o 
  -3   2  15       97.69       96.25      5.58 o 
  -2   2  15      374.22      383.78      9.55 o 
  -1   2  15      157.83      162.10      8.63 o 
   0   2  15        4.86       11.36      4.45 o 
   1   2  15      330.82      327.28     11.70 o 
   2   2  15        3.16       -6.43      4.51 o 
   3   2  15       35.28       37.45      7.24 o 
   4   2  15      228.06      207.97     13.11 o 
   5   2  15        0.84       -3.26      5.12 o 
   6   2  15        9.33       24.50      7.07 o 
   7   2  15       12.84       19.49      7.23 o 
   8   2  15        0.43        8.14      7.60 o 
   9   2  15       10.52       22.18      7.82 o 
  10   2  15        0.39        9.19      7.15 o 
 -17   3  15        0.44        4.21      9.33 o 
 -16   3  15        5.70       15.23      9.06 o 
 -15   3  15       33.87       40.24     10.29 o 
 -14   3  15       27.59       51.58     10.63 o 
 -13   3  15        6.62       11.21      8.16 o 
 -12   3  15       10.57        0.01      6.81 o 
 -11   3  15        3.49       -3.29      6.88 o 
 -10   3  15       39.58       61.54     12.24 o 
  -9   3  15        0.83       -3.15      5.61 o 
  -8   3  15      198.57      190.32     13.87 o 
  -7   3  15      298.70      336.90     22.22 o 
  -6   3  15        4.79        5.79      5.95 o 
  -5   3  15        8.69        5.82      6.02 o 
  -4   3  15      277.65      275.96     12.60 o 
  -3   3  15      353.59      335.47     12.67 o 
  -2   3  15       55.76       55.66      4.94 o 
  -1   3  15       13.11        8.95      4.20 o 
   0   3  15       75.37       58.57      7.00 o 
   1   3  15        4.25        5.44      4.74 o 
   2   3  15        7.90        5.64      5.35 o 
   3   3  15       14.50       10.92      6.32 o 
   4   3  15       13.83        5.98      5.67 o 
   5   3  15       58.75       62.15      9.19 o 
   6   3  15       46.11       64.40     14.09 o 
   7   3  15        1.95        0.10      6.05 o 
   8   3  15       11.60       21.32      7.75 o 
   9   3  15        1.18        5.23      7.36 o 
 -16   4  15        0.29        6.89      9.37 o 
 -15   4  15        6.38        9.99      8.72 o 
 -14   4  15        9.52        6.30      8.45 o 
 -13   4  15       44.78       49.26     13.00 o 
 -12   4  15       75.83       72.56     11.73 o 
 -11   4  15       18.48       20.56      8.58 o 
 -10   4  15      115.02      129.78     13.42 o 
  -9   4  15       74.00       69.61     12.05 o 
  -8   4  15       13.04       12.55      9.07 o 
  -7   4  15       46.75       73.33     10.45 o 
  -6   4  15       24.05       39.32      9.90 o 
  -5   4  15        0.04       -4.41      5.63 o 
  -4   4  15        7.92        0.14      5.77 o 
  -3   4  15       61.51       61.05      7.75 o 
  -2   4  15       46.55       52.62      7.46 o 
  -1   4  15        0.50        3.59      5.02 o 
   0   4  15       20.86       17.30      5.11 o 
   1   4  15       37.28       49.81      7.66 o 
   2   4  15        1.84        3.30      5.74 o 
   3   4  15       21.77       18.01      6.86 o 
   4   4  15       54.73       61.02      9.48 o 
   5   4  15        2.74        3.38      6.22 o 
   6   4  15       13.99       11.62      7.71 o 
   7   4  15        5.61        8.98      7.48 o 
   8   4  15        0.00        0.86      7.33 o 
 -14   5  15       13.49       18.27     10.01 o 
 -13   5  15        0.85        5.06      8.65 o 
 -12   5  15        0.07       -0.74      7.68 o 
 -11   5  15        2.92        4.14      7.97 o 
 -10   5  15        0.22       -6.26      6.98 o 
  -9   5  15       15.66       27.22      8.66 o 
  -8   5  15       15.82       14.05      7.70 o 
  -7   5  15       94.21       87.64     19.95 o 
  -6   5  15       11.86        6.28      7.14 o 
  -5   5  15        2.88       -1.86      6.75 o 
  -4   5  15       12.01        8.39      7.01 o 
  -3   5  15        0.80        6.32      6.62 o 
  -2   5  15        0.00       -6.92      4.61 o 
  -1   5  15        2.86       -2.68      5.37 o 
   0   5  15        0.70        4.04      5.88 o 
   1   5  15       27.21       29.66      5.73 o 
   2   5  15        3.27        9.46      5.97 o 
   3   5  15        0.52        4.02      6.48 o 
   4   5  15       11.88       28.64      9.49 o 
   5   5  15        0.32       10.22      7.67 o 
   6   5  15        7.31       19.85     12.50 o 
   7   5  15       16.30        9.11     11.76 o 
 -12   6  15        3.76        5.23      9.28 o 
 -11   6  15        0.57        8.95      8.76 o 
 -10   6  15        5.10        4.66      8.52 o 
  -9   6  15       15.12       18.71      9.07 o 
  -8   6  15        5.21        4.74      8.48 o 
  -7   6  15       10.31       28.52      9.63 o 
  -6   6  15        3.64       -0.12      9.47 o 
  -5   6  15        0.53       -3.35      6.54 o 
  -4   6  15        4.55       -6.75      6.19 o 
  -3   6  15        0.29       -3.78      6.14 o 
  -2   6  15        2.78       -4.71      8.76 o 
  -1   6  15        8.85       20.13      7.87 o 
   0   6  15       24.44        9.85      6.88 o 
   1   6  15        0.12        0.04      6.67 o 
   2   6  15       11.67       10.13      5.70 o 
   3   6  15        1.52       -6.01      5.99 o 
   4   6  15        0.26        4.58      7.66 o 
  -8   7  15        1.44        7.50      8.59 o 
  -7   7  15        0.72        4.17      8.58 o 
  -6   7  15       18.01       29.59     10.19 o 
  -5   7  15        5.45       -6.71      8.40 o 
  -4   7  15        4.10        3.49      7.81 o 
  -3   7  15       23.35        8.39      7.94 o 
  -2   7  15        0.15       12.95      8.85 o 
  -1   7  15        3.44        5.78      8.67 o 
   0   7  15        9.15       12.44      8.10 o 
   1   7  15        3.30       -3.28      7.41 o 
 -16   0  16       45.18       38.48     12.99 o 
 -14   0  16        0.37       -4.97      8.83 o 
 -12   0  16      147.43      136.78     15.22 o 
 -10   0  16        1.21       -0.73      7.30 o 
  -8   0  16      301.56      317.03     19.30 o 
  -6   0  16        2.12        6.21      6.70 o 
  -4   0  16        7.45        7.26      5.13 o 
  -2   0  16      986.55      998.02     35.92 o 
   0   0  16      305.83      254.09     20.84 o 
   2   0  16        0.01       -2.98      7.70 o 
   4   0  16        6.19       10.89      9.80 o 
   6   0  16        1.83       -1.39     12.92 o 
   8   0  16        2.79       -3.65      8.20 o 
 -17   1  16        3.06        3.83      7.84 o 
 -16   1  16        0.38       -4.77      5.94 o 
 -15   1  16       19.92       10.24      6.21 o 
 -14   1  16       79.93       90.27     10.62 o 
 -13   1  16        9.94       11.61      5.53 o 
 -12   1  16        3.45        2.17      5.00 o 
 -11   1  16       14.15        9.16      5.15 o 
 -10   1  16       10.92       -1.21      4.68 o 
  -9   1  16       38.36       43.33      6.53 o 
  -8   1  16      485.30      460.66     13.88 o 
  -7   1  16       39.73       41.21      5.03 o 
  -6   1  16        1.58        2.07      3.51 o 
  -5   1  16       49.60       48.26      5.33 o 
  -4   1  16      507.87      436.58     10.16 o 
  -3   1  16        2.44        2.36      3.31 o 
  -2   1  16      537.65      538.78     12.80 o 
  -1   1  16       16.75       12.77      4.91 o 
   0   1  16       18.11       11.52      6.19 o 
   1   1  16      253.47      259.86     22.60 o 
   2   1  16      130.55      138.04     10.65 o 
   3   1  16        7.29        9.03      6.56 o 
   4   1  16       10.88        2.84      5.92 o 
   5   1  16        3.41        6.10      5.90 o 
   6   1  16       37.96       34.31      7.93 o 
   7   1  16        1.02        1.78      6.00 o 
   8   1  16        1.06       -1.28      6.12 o 
   9   1  16        0.18        2.66      6.61 o 
 -17   2  16       13.66        6.11      8.61 o 
 -16   2  16        4.55       22.94      9.60 o 
 -15   2  16        0.81      -10.44      6.96 o 
 -14   2  16       15.13        3.74     12.52 o 
 -13   2  16        1.56        9.43      6.81 o 
 -12   2  16        5.39       -1.61      5.09 o 
 -11   2  16      186.74      225.88     11.23 o 
 -10   2  16       20.42       21.54      5.65 o 
  -9   2  16       39.27       41.14      6.33 o 
  -8   2  16       69.54       69.56      6.14 o 
  -7   2  16       71.59       74.17      6.33 o 
  -6   2  16        3.24       -0.09      3.79 o 
  -5   2  16      173.99      179.56      8.31 o 
  -4   2  16       16.42       20.18      6.47 o 
  -3   2  16        1.89        8.51      3.78 o 
  -2   2  16      147.06      166.41      7.58 o 
  -1   2  16       55.99       59.38      6.54 o 
   0   2  16      318.74      318.26     12.96 o 
   1   2  16      104.29      108.67      9.66 o 
   2   2  16        1.46       -3.72      4.98 o 
   3   2  16       65.33       79.90      9.55 o 
   4   2  16       60.38       67.28      9.05 o 
   5   2  16        1.11       -1.39      7.14 o 
   6   2  16        0.49       -2.96      6.06 o 
   7   2  16        2.13       -0.02      7.71 o 
   8   2  16       13.59       14.34      7.93 o 
   9   2  16        3.48       19.39      8.10 o 
 -16   3  16        0.40        7.70      9.53 o 
 -15   3  16       31.07       40.21     10.46 o 
 -14   3  16       16.33       46.16     12.78 o 
 -13   3  16       22.83       14.76      8.76 o 
 -12   3  16        0.59        0.32      7.31 o 
 -11   3  16       24.42        5.57     12.26 o 
 -10   3  16        3.71        3.26      6.52 o 
  -9   3  16        1.60        7.08      6.79 o 
  -8   3  16        0.38        5.31      6.51 o 
  -7   3  16        6.69       12.81      6.72 o 
  -6   3  16       99.45       96.03     10.81 o 
  -5   3  16       91.72       87.68      8.66 o 
  -4   3  16       44.72       39.09      6.82 o 
  -3   3  16       92.49      115.45      9.27 o 
  -2   3  16        0.04        7.43      4.32 o 
  -1   3  16        6.38       10.76      4.47 o 
   0   3  16        0.01       -1.32      4.53 o 
   1   3  16      166.82      181.68     11.93 o 
   2   3  16        7.27       15.39      6.05 o 
   3   3  16        0.01        5.41      5.97 o 
   4   3  16        3.93        9.71      6.76 o 
   5   3  16       18.30       15.85      7.10 o 
   6   3  16        1.33        5.37      6.57 o 
   7   3  16        3.68        3.55      6.31 o 
   8   3  16       21.91       18.77      8.04 o 
 -15   4  16        6.24       16.23     13.51 o 
 -14   4  16        8.07        5.21      8.64 o 
 -13   4  16        1.99       -0.34      8.40 o 
 -12   4  16        0.95        3.82      8.29 o 
 -11   4  16        0.67       -5.11      6.85 o 
 -10   4  16       80.13       66.02     12.93 o 
  -9   4  16        8.69        8.22      7.64 o 
  -8   4  16        0.01        8.77      7.20 o 
  -7   4  16        3.42        4.66      7.98 o 
  -6   4  16       29.94       22.54      8.67 o 
  -5   4  16        4.58        1.49      6.24 o 
  -4   4  16        0.03       -7.62      5.08 o 
  -3   4  16       15.85        7.05      5.66 o 
  -2   4  16       19.68       12.25      8.03 o 
  -1   4  16       55.61       40.54      8.20 o 
   0   4  16      120.93      131.48     11.34 o 
   1   4  16       16.96       10.70      7.96 o 
   2   4  16        0.00        0.20      6.05 o 
   3   4  16        9.20       12.64     10.65 o 
   4   4  16       98.04       92.93     11.26 o 
   5   4  16       16.08       15.14      7.88 o 
   6   4  16        0.24        4.59      7.05 o 
   7   4  16        0.90       -0.41      6.69 o 
 -13   5  16        3.17       11.12      9.54 o 
 -12   5  16        0.53        3.91      8.20 o 
 -11   5  16       12.90       16.53      9.27 o 
 -10   5  16       10.60        8.23      8.01 o 
  -9   5  16       44.60       51.38     10.66 o 
  -8   5  16       26.01       20.21      8.91 o 
  -7   5  16       13.21       19.55      8.61 o 
  -6   5  16       10.19        6.86      7.58 o 
  -5   5  16        0.06       -3.53      8.14 o 
  -4   5  16       41.10       39.67      9.47 o 
  -3   5  16       45.03       40.45      7.79 o 
  -2   5  16        0.23        7.95      7.05 o 
  -1   5  16        0.26       -7.42      5.80 o 
   0   5  16        6.67        5.19      6.94 o 
   1   5  16        1.41        0.66      5.85 o 
   2   5  16        4.78       12.67      6.43 o 
   3   5  16        3.58        3.42      7.04 o 
   4   5  16        8.07        8.76      7.79 o 
   5   5  16       35.80       44.13      9.68 o 
 -11   6  16       10.69       15.35     10.11 o 
 -10   6  16        8.64        3.18      8.49 o 
  -9   6  16        1.30        0.67      7.73 o 
  -8   6  16        0.26        7.11      8.87 o 
  -7   6  16        6.71        8.77      9.71 o 
  -6   6  16       23.11       20.46     10.22 o 
  -5   6  16        9.53       12.27      8.51 o 
  -4   6  16        5.11       13.00      8.44 o 
  -3   6  16        0.84        6.52      7.89 o 
  -2   6  16        0.13       -2.13      6.31 o 
  -1   6  16        0.01       -5.18      6.48 o 
   0   6  16        4.18       -6.75      6.34 o 
   1   6  16        0.01        1.14      7.09 o 
   2   6  16        2.66        1.76      9.42 o 
   3   6  16        0.30       -6.40      9.19 o 
  -5   7  16        1.93        1.13      8.62 o 
  -4   7  16       12.68        1.34      7.71 o 
  -3   7  16        0.09        5.35      9.27 o 
 -17   0  17        9.59        0.84      9.39 o 
 -15   0  17        5.45        7.73      8.20 o 
 -13   0  17       24.70       17.78      9.72 o 
 -11   0  17      113.38      123.36     23.59 o 
  -9   0  17        8.19       10.25      6.42 o 
  -7   0  17        1.28       -5.94     10.13 o 
  -5   0  17        2.10       -1.92      3.91 o 
  -3   0  17       17.00        4.23      6.33 o 
  -1   0  17      559.51      605.03     31.29 o 
   1   0  17       34.90       44.87     12.20 o 
   3   0  17      134.64      147.52     19.60 o 
   5   0  17       54.16       29.11     12.49 o 
   7   0  17        2.84        5.74     10.16 o 
 -17   1  17        0.43       -1.11      7.34 o 
 -16   1  17        1.05       -0.22      6.63 o 
 -15   1  17        4.03       -5.92      5.78 o 
 -14   1  17       28.37       29.87      7.28 o 
 -13   1  17        9.51       14.44      6.26 o 
 -12   1  17        2.49       14.59      5.75 o 
 -11   1  17       15.42       16.06      5.61 o 
 -10   1  17        8.85       11.00      5.50 o 
  -9   1  17      149.52      183.23     10.66 o 
  -8   1  17        4.58       -3.95      4.77 o 
  -7   1  17        0.58       -5.35      4.08 o 
  -6   1  17       73.72       59.98      5.90 o 
  -5   1  17        9.31        0.38      3.83 o 
  -4   1  17       37.51       47.45      6.45 o 
  -3   1  17       99.88       67.39      5.26 o 
  -2   1  17       57.50       41.21      7.53 o 
  -1   1  17      127.47      147.50     12.15 o 
   0   1  17       21.04       28.89      7.65 o 
   1   1  17       42.91       47.15      9.42 o 
   2   1  17       57.01       63.91      8.78 o 
   3   1  17        0.15        3.71      6.00 o 
   4   1  17        2.09        3.97      5.79 o 
   5   1  17       15.02       14.83      6.62 o 
   6   1  17        0.07        4.10      6.23 o 
   7   1  17        0.01        5.76      6.39 o 
   8   1  17        0.48        5.12      6.96 o 
 -16   2  17        5.71        9.96     10.50 o 
 -15   2  17       33.50       12.52      8.54 o 
 -14   2  17        1.88       11.67      8.22 o 
 -13   2  17        8.51       11.09     12.19 o 
 -12   2  17      136.99      155.51     20.29 o 
 -11   2  17        0.72        5.27      7.16 o 
 -10   2  17        0.09       -3.61      4.86 o 
  -9   2  17       25.55       18.98      5.67 o 
  -8   2  17        5.43        9.61      4.54 o 
  -7   2  17        9.13        7.19      4.28 o 
  -6   2  17      182.64      186.78      8.73 o 
  -5   2  17       36.73       44.81      6.51 o 
  -4   2  17        0.27       -4.08      4.21 o 
  -3   2  17       48.06       36.78      6.92 o 
  -2   2  17       13.00       11.25      4.33 o 
  -1   2  17       85.35       85.74      7.16 o 
   0   2  17        0.18       -2.82      4.89 o 
   1   2  17        2.16        2.52      5.43 o 
   2   2  17        0.08        2.03      5.50 o 
   3   2  17        2.72        1.73      5.62 o 
   4   2  17        2.56        7.82      6.45 o 
   5   2  17        7.37        9.12      6.68 o 
   6   2  17        7.79        6.98      6.56 o 
   7   2  17        0.45       -2.69      6.32 o 
   8   2  17        1.57        0.79      7.32 o 
 -15   3  17        0.66        9.20      9.18 o 
 -14   3  17        4.53       -0.95      8.03 o 
 -13   3  17        0.21       -8.66      7.35 o 
 -12   3  17        0.00        0.08      7.21 o 
 -11   3  17        0.00        1.23      6.73 o 
 -10   3  17        5.21       10.81      8.04 o 
  -9   3  17       68.45       68.18     10.68 o 
  -8   3  17        1.58       -2.53      6.58 o 
  -7   3  17        7.71       13.45      6.15 o 
  -6   3  17       80.88       86.25     10.81 o 
  -5   3  17       10.52       12.70      6.07 o 
  -4   3  17      105.27      108.14     12.44 o 
  -3   3  17      182.94      191.73     11.66 o 
  -2   3  17       26.09       35.52      7.71 o 
  -1   3  17       63.66       60.05      6.68 o 
   0   3  17       14.92       21.71      9.16 o 
   1   3  17       83.68       87.94      9.93 o 
   2   3  17       11.44       12.56      6.45 o 
   3   3  17        0.16        2.09      5.82 o 
   4   3  17       10.09       18.12      7.46 o 
   5   3  17        7.27       10.09      7.18 o 
   6   3  17        6.80       -3.30      6.59 o 
   7   3  17        0.69        0.18      7.11 o 
 -14   4  17        3.17        0.10     15.15 o 
 -13   4  17        1.12       -2.97     11.98 o 
 -12   4  17        1.38       -3.50      7.47 o 
 -11   4  17       16.34       16.21     10.46 o 
 -10   4  17        2.94       20.14      8.91 o 
  -9   4  17       31.68       35.68     12.05 o 
  -8   4  17        1.62       -5.48      6.97 o 
  -7   4  17       41.22       27.81     13.93 o 
  -6   4  17       33.50       24.10      8.46 o 
  -5   4  17       28.28       26.16      7.02 o 
  -4   4  17        0.30        6.09      5.85 o 
  -3   4  17       71.70       67.24      8.78 o 
  -2   4  17        0.20       -5.48      5.99 o 
  -1   4  17       43.35       47.83     10.18 o 
   0   4  17       28.54       15.71     10.38 o 
   1   4  17       20.84       26.17      7.73 o 
   2   4  17        9.60       12.28      7.25 o 
   3   4  17        8.78        3.53      8.03 o 
   4   4  17       35.27       35.01      8.78 o 
   5   4  17        1.55        7.82      7.38 o 
   6   4  17        0.07       -4.78      7.25 o 
 -12   5  17        0.65        2.38      8.28 o 
 -11   5  17        0.18        2.34      8.78 o 
 -10   5  17        2.14        7.13      8.10 o 
  -9   5  17       17.21       17.38      9.95 o 
  -8   5  17        9.87       16.31      8.69 o 
  -7   5  17        0.40        6.02      8.02 o 
  -6   5  17        2.17       -4.16      7.19 o 
  -5   5  17        1.28       -9.07      6.63 o 
  -4   5  17        1.01        6.00      6.68 o 
  -3   5  17       63.14       44.16      8.42 o 
  -2   5  17        0.03       10.59      8.15 o 
  -1   5  17        0.00       -4.25      6.75 o 
   0   5  17       10.68       13.39      7.91 o 
   1   5  17        0.17        5.30      9.33 o 
   2   5  17       22.03        9.32     10.13 o 
   3   5  17        0.12        6.31      7.53 o 
   4   5  17        0.15        2.84      8.12 o 
  -9   6  17        1.83        0.45      9.19 o 
  -8   6  17        0.89        7.69      8.66 o 
  -7   6  17       15.07       27.79     10.02 o 
  -6   6  17       11.25        8.91      8.82 o 
  -5   6  17        0.18        6.20      8.47 o 
  -4   6  17        0.46       -7.57      7.96 o 
  -3   6  17        5.51       10.32      8.19 o 
  -2   6  17        0.03       -3.66      7.79 o 
  -1   6  17        8.90       15.77      9.08 o 
   0   6  17        9.58        1.57      8.20 o 
   1   6  17        0.05       -0.70      9.65 o 
 -16   0  18       26.83       24.49     10.08 o 
 -14   0  18        5.87        9.96      8.42 o 
 -12   0  18      264.27      274.20     16.80 o 
 -10   0  18        0.09       10.18     12.94 o 
  -8   0  18      298.17      249.51     15.02 o 
  -6   0  18       46.05       60.76      9.25 o 
  -4   0  18      202.06      204.17     14.05 o 
  -2   0  18      283.12      306.20     18.55 o 
   0   0  18       19.93       17.57     10.67 o 
   2   0  18       39.79       34.41     12.92 o 
   4   0  18       14.36       22.21     11.47 o 
   6   0  18        0.00       12.63     11.76 o 
 -16   1  18       21.56       28.27      8.06 o 
 -15   1  18       20.96       29.23      7.85 o 
 -14   1  18       10.28       14.54      6.95 o 
 -13   1  18        9.66       12.86      6.49 o 
 -12   1  18        0.63        5.12      6.01 o 
 -11   1  18        7.44        9.91      8.02 o 
 -10   1  18      129.66      131.09      9.81 o 
  -9   1  18       66.36       66.53     11.26 o 
  -8   1  18      153.91      153.27      9.94 o 
  -7   1  18        7.12       11.66      7.27 o 
  -6   1  18        0.02        0.80      4.15 o 
  -5   1  18       52.99       59.80      6.19 o 
  -4   1  18      308.82      314.69     14.35 o 
  -3   1  18        0.12       -1.43      3.62 o 
  -2   1  18       14.65       13.50      6.14 o 
  -1   1  18       18.26       25.24      6.68 o 
   0   1  18       17.11        3.54      6.36 o 
   1   1  18       51.05       55.05     10.16 o 
   2   1  18        0.02       -1.75      6.39 o 
   3   1  18        0.84       -2.28      6.29 o 
   4   1  18        3.33       -3.11     11.21 o 
   5   1  18        8.91       10.61      7.11 o 
   6   1  18       59.54       81.01     12.15 o 
   7   1  18        0.22        0.48      7.00 o 
 -15   2  18        3.38       14.64      8.98 o 
 -14   2  18        0.57       -6.78     12.23 o 
 -13   2  18       31.33       24.34      9.18 o 
 -12   2  18        6.37        1.50      7.59 o 
 -11   2  18       19.35       19.73      8.54 o 
 -10   2  18        2.35        4.91      7.42 o 
  -9   2  18       22.24       25.83      9.37 o 
  -8   2  18      100.22      117.76     10.45 o 
  -7   2  18      182.67      208.84     11.64 o 
  -6   2  18        0.02        2.45      4.23 o 
  -5   2  18       13.41        2.06      4.65 o 
  -4   2  18       52.50       56.07      6.89 o 
  -3   2  18        4.31       11.40      5.37 o 
  -2   2  18       45.81       43.38      7.07 o 
  -1   2  18      134.48      139.04     12.84 o 
   0   2  18        2.85        6.04      6.10 o 
   1   2  18       27.14       19.25      6.42 o 
   2   2  18        8.76        9.98      6.51 o 
   3   2  18        5.40       21.04      7.70 o 
   4   2  18        0.20        0.95      6.41 o 
   5   2  18        1.71        1.87      7.23 o 
   6   2  18        5.70        4.09      7.01 o 
 -14   3  18        4.41       -9.30      9.48 o 
 -13   3  18        5.49       10.46     10.78 o 
 -12   3  18        1.95        7.36      8.38 o 
 -11   3  18       35.49       21.79      9.16 o 
 -10   3  18       12.46        5.47      7.48 o 
  -9   3  18       24.02       21.12     15.13 o 
  -8   3  18        6.83        8.73      6.83 o 
  -7   3  18       10.93       11.13     10.26 o 
  -6   3  18       12.53        5.38      5.87 o 
  -5   3  18       65.80       62.84      8.52 o 
  -4   3  18       12.30       15.53      6.17 o 
  -3   3  18       15.91       26.82      6.85 o 
  -2   3  18       28.30       24.43      7.78 o 
  -1   3  18       59.95       70.26     12.28 o 
   0   3  18        1.66       -7.99      5.33 o 
   1   3  18      148.25      171.25     19.51 o 
   2   3  18       22.09        7.76     11.05 o 
   3   3  18        1.05       -6.61      5.87 o 
   4   3  18        9.82       10.68      7.53 o 
   5   3  18        4.19       11.68      7.55 o 
   6   3  18        8.17        8.97      8.03 o 
 -13   4  18        0.55        1.14      8.69 o 
 -12   4  18       19.97       24.70     10.27 o 
 -11   4  18       21.45       32.62     10.29 o 
 -10   4  18        0.89        1.44      7.86 o 
  -9   4  18        0.49        5.43      7.65 o 
  -8   4  18        0.03        0.37      7.54 o 
  -7   4  18        5.15        5.41      6.70 o 
  -6   4  18       25.94       25.70      7.38 o 
  -5   4  18        6.42       -0.78      6.05 o 
  -4   4  18        3.33        4.90      6.02 o 
  -3   4  18       24.63        9.02      6.45 o 
  -2   4  18       20.18       14.04      7.65 o 
  -1   4  18        6.15       -1.05      8.09 o 
   0   4  18        2.39        9.00     11.47 o 
   1   4  18        0.18       -1.31      8.14 o 
   2   4  18        0.92        2.39      6.89 o 
   3   4  18       68.15       76.17     11.19 o 
   4   4  18       22.94       24.02      8.86 o 
 -11   5  18        5.18       13.36      9.51 o 
 -10   5  18       15.39       28.13     10.34 o 
  -9   5  18       24.29       35.76     10.08 o 
  -8   5  18        1.73        3.33      8.15 o 
  -7   5  18        3.28        6.32      8.39 o 
  -6   5  18        0.17       -1.96      7.34 o 
  -5   5  18        0.28        2.24      6.75 o 
  -4   5  18       51.85       46.84     10.64 o 
  -3   5  18       40.90       39.98      9.22 o 
  -2   5  18        0.10        1.81      7.44 o 
  -1   5  18        1.15        2.43     11.94 o 
   0   5  18        7.07       -0.27      9.56 o 
   1   5  18       12.88       15.71     12.41 o 
   2   5  18        0.92        1.06     10.63 o 
  -6   6  18        0.00       21.66     10.22 o 
  -5   6  18        0.25       -8.09      8.35 o 
  -4   6  18        5.58        7.21      7.79 o 
  -3   6  18        8.28      -10.17      7.71 o 
 -15   0  19        5.29       -1.64      9.38 o 
 -13   0  19       41.64       35.09     10.08 o 
 -11   0  19      113.91      104.77     12.53 o 
  -9   0  19        5.71        1.68      6.83 o 
  -7   0  19      169.62      174.44     13.50 o 
  -5   0  19        1.08       -2.01      6.41 o 
  -3   0  19      127.05      130.79     13.66 o 
  -1   0  19       18.56        8.92      7.46 o 
   1   0  19       42.12       33.83     13.50 o 
   3   0  19      128.77      173.29     22.43 o 
   5   0  19        0.66       10.89     12.20 o 
 -15   1  19       10.84       11.90      8.10 o 
 -14   1  19       23.93       27.05      7.77 o 
 -13   1  19        4.30        7.03      6.52 o 
 -12   1  19        4.50       13.34      6.59 o 
 -11   1  19      129.36      137.57     10.55 o 
 -10   1  19       51.63       56.68      7.87 o 
  -9   1  19        0.04        7.41      5.73 o 
  -8   1  19       32.35       17.82      6.02 o 
  -7   1  19        8.58       15.45      6.02 o 
  -6   1  19       45.51       37.89      8.59 o 
  -5   1  19      115.44      103.26      7.49 o 
  -4   1  19       46.93       49.67      5.96 o 
  -3   1  19        0.84        1.92      5.02 o 
  -2   1  19        2.73        4.68      4.84 o 
  -1   1  19        2.48       -3.47      4.74 o 
   0   1  19       13.43       11.87      7.24 o 
   1   1  19       51.42       42.54      9.64 o 
   2   1  19        0.38       13.49      7.61 o 
   3   1  19        8.44        0.58      7.67 o 
   4   1  19       10.19       20.09     10.78 o 
   5   1  19        2.95        1.63      7.98 o 
   6   1  19       10.96        9.03      7.42 o 
 -14   2  19       51.28       67.04     12.20 o 
 -13   2  19        0.30        1.23     11.45 o 
 -12   2  19        0.42        1.97      8.14 o 
 -11   2  19        8.43        1.30     12.23 o 
 -10   2  19        2.23       -5.90      6.77 o 
  -9   2  19        0.17        6.81      7.76 o 
  -8   2  19      198.29      231.01     16.28 o 
  -7   2  19        2.10       -9.32      6.21 o 
  -6   2  19       29.08       22.60      6.96 o 
  -5   2  19        0.76        3.40      4.95 o 
  -4   2  19       65.01       72.59      7.71 o 
  -3   2  19       14.41       19.84      6.13 o 
  -2   2  19      176.15      146.63     23.82 o 
  -1   2  19       39.88       48.43      7.65 o 
   0   2  19        6.52        2.08     13.07 o 
   1   2  19        0.16       -4.63      5.81 o 
   2   2  19        0.07        1.97      6.41 o 
   3   2  19       61.23       59.81     12.58 o 
   4   2  19       12.21        6.01      9.19 o 
   5   2  19        0.35       -3.77      6.89 o 
 -13   3  19       12.79       12.44      9.19 o 
 -12   3  19        9.74       17.62     10.08 o 
 -11   3  19        2.73       15.53      8.99 o 
 -10   3  19       36.34       49.54     10.76 o 
  -9   3  19        0.87        8.11      8.36 o 
  -8   3  19       40.09       43.90     10.37 o 
  -7   3  19        3.82        5.60      6.13 o 
  -6   3  19      113.04       84.17      9.40 o 
  -5   3  19       36.70       37.32     10.67 o 
  -4   3  19       44.62       38.26      7.97 o 
  -3   3  19        1.11        3.32      6.56 o 
  -2   3  19        0.15        3.66      8.29 o 
  -1   3  19       11.29        2.98      8.42 o 
   0   3  19       68.21       83.29     17.24 o 
   1   3  19       31.41       39.84      8.98 o 
   2   3  19        9.77       12.89      7.62 o 
   3   3  19        4.72        0.05      7.40 o 
   4   3  19        4.08        2.51      7.39 o 
 -12   4  19       12.70       18.90     10.13 o 
 -11   4  19       18.55       16.30      9.59 o 
 -10   4  19        6.89       10.56      9.20 o 
  -9   4  19       14.28       12.08      9.51 o 
  -8   4  19       39.26       42.32      8.82 o 
  -7   4  19       42.74       35.60      8.45 o 
  -6   4  19       31.53       22.57      7.74 o 
  -5   4  19        3.70        6.55      6.84 o 
  -4   4  19       21.47       10.76      7.14 o 
  -3   4  19       38.40       42.89     13.55 o 
  -2   4  19        9.61       17.51      9.91 o 
  -1   4  19       15.05        3.49      9.17 o 
   0   4  19       10.39        5.69      9.26 o 
   1   4  19       10.79       15.51     16.08 o 
   2   4  19        0.01       -6.75     12.63 o 
  -9   5  19        2.13        8.76      9.29 o 
  -8   5  19        2.42       -1.42      8.11 o 
  -7   5  19        6.99        4.59      7.25 o 
  -6   5  19       10.21       19.87      8.02 o 
  -5   5  19       41.61       62.77     12.35 o 
  -4   5  19        4.81       17.67      7.97 o 
  -3   5  19       10.47        6.75      7.92 o 
  -2   5  19        2.51       -0.61      8.00 o 
  -1   5  19        3.33       -6.73     11.11 o 
 -14   0  20       97.35      112.03     24.51 o 
 -12   0  20      129.99      188.51     15.73 o 
 -10   0  20        7.21       14.24      8.45 o 
  -8   0  20       83.51       89.07     18.72 o 
  -6   0  20       91.00      124.21     19.63 o 
  -4   0  20       72.51      126.97     23.81 o 
  -2   0  20       49.67       46.82     15.17 o 
   0   0  20        4.99       -2.11      9.66 o 
   2   0  20       80.28      109.11     19.46 o 
   4   0  20        5.45       15.83     12.56 o 
 -14   1  20       36.46       29.91     10.57 o 
 -13   1  20        0.04        4.33      6.99 o 
 -12   1  20       46.23       73.08      9.32 o 
 -11   1  20       64.38      107.21     10.09 o 
 -10   1  20        0.97        7.88      6.49 o 
  -9   1  20       28.71       27.79      7.34 o 
  -8   1  20        6.87       12.16      6.39 o 
  -7   1  20        1.02        2.06      5.14 o 
  -6   1  20      302.42      321.33     13.52 o 
  -5   1  20       29.50       17.19      7.30 o 
  -4   1  20       15.24       12.79      6.00 o 
  -3   1  20        0.19        5.12      6.72 o 
  -2   1  20       30.09       12.22      6.82 o 
  -1   1  20       33.25       43.57      7.63 o 
   0   1  20      107.37      124.80     13.91 o 
   1   1  20       13.89       18.05      8.64 o 
   2   1  20        2.65       14.26      8.23 o 
   3   1  20        3.92       -0.12      7.70 o 
   4   1  20        2.02       -9.35      7.52 o 
 -13   2  20        3.68       16.92     10.04 o 
 -12   2  20       34.61       26.07     10.59 o 
 -11   2  20       27.26       18.73      9.28 o 
 -10   2  20        4.49       -5.15      7.43 o 
  -9   2  20      145.75      173.65     15.69 o 
  -8   2  20        0.16       -2.25      7.59 o 
  -7   2  20        0.09      -10.32      7.14 o 
  -6   2  20        9.89        0.15      7.69 o 
  -5   2  20        1.75       -2.50      5.89 o 
  -4   2  20       22.35       33.25      8.30 o 
  -3   2  20      137.79      153.17     15.81 o 
  -2   2  20        2.22        2.39      7.01 o 
  -1   2  20       31.47       25.73      8.66 o 
   0   2  20        2.28        5.81      6.95 o 
   1   2  20       16.38        0.40      7.81 o 
   2   2  20       10.38       14.91      8.14 o 
   3   2  20       31.61       28.84      9.03 o 
 -12   3  20        1.03        8.23      9.60 o 
 -11   3  20       89.83      119.67     40.70 o 
 -10   3  20        3.94        7.70      8.44 o 
  -9   3  20       45.23       38.41     10.72 o 
  -8   3  20        6.84       -4.49      7.77 o 
  -7   3  20        5.54       16.55      9.11 o 
  -6   3  20        4.76        4.36      6.82 o 
  -5   3  20       11.67       12.20      6.78 o 
  -4   3  20        6.00       14.18      7.87 o 
  -3   3  20        0.44        7.48      9.55 o 
  -2   3  20        0.01      -10.81      8.61 o 
  -1   3  20       81.03       87.00     14.66 o 
   0   3  20        0.51       -4.23      8.71 o 
   1   3  20        1.69        0.99      9.41 o 
   2   3  20        0.38        4.39      7.50 o 
 -10   4  20        0.14        4.18      9.12 o 
  -9   4  20       35.18       51.88     11.31 o 
  -8   4  20       53.91       52.79     14.61 o 
  -7   4  20        2.84       -4.77      6.79 o 
  -6   4  20       10.38       11.73      7.65 o 
  -5   4  20        0.90       10.61      7.23 o 
  -4   4  20        0.00        0.69      7.44 o 
  -3   4  20       25.85       37.75     15.97 o 
  -2   4  20       34.26       23.99     10.33 o 
  -1   4  20       25.41       17.99     10.78 o 
   0   4  20        0.16        3.96      9.82 o 
 -13   0  21       13.50       19.37      9.83 o 
 -11   0  21        0.00       -6.10      8.06 o 
  -9   0  21      251.01      284.76     18.04 o 
  -7   0  21       65.95       91.83     12.10 o 
  -5   0  21        0.04        7.55     13.50 o 
  -3   0  21       34.11       15.46     15.32 o 
  -1   0  21        3.87        0.67      9.15 o 
   1   0  21        1.11        7.48     11.18 o 
 -12   1  21       27.89       37.25     10.80 o 
 -11   1  21       29.21       56.35      9.87 o 
 -10   1  21       22.62       14.82      6.47 o 
  -9   1  21       38.96       33.68      6.83 o 
  -8   1  21        1.51        6.83      5.82 o 
  -7   1  21       51.31       42.24      7.05 o 
  -6   1  21       56.30       58.68      8.23 o 
  -5   1  21        2.77       -2.26      9.46 o 
  -4   1  21       22.21        5.73     19.49 o 
  -3   1  21        2.07        3.10      6.70 o 
  -2   1  21        0.90       -4.19      6.66 o 
  -1   1  21      139.59      144.64     33.29 o 
   0   1  21       11.01       12.90      8.31 o 
   1   1  21        3.91        2.57      7.76 o 
   2   1  21        0.29        7.01      8.41 o 
 -11   2  21        0.18        6.05      9.00 o 
 -10   2  21       34.74       38.35     10.99 o 
  -9   2  21       22.45       30.66     10.01 o 
  -8   2  21        0.24       -6.69      7.51 o 
  -7   2  21        2.34       13.31      8.60 o 
  -6   2  21        4.21       -1.79      7.56 o 
  -5   2  21        0.02        7.11      8.96 o 
  -4   2  21      215.17      217.84     22.00 o 
  -3   2  21        0.18       -4.56      8.39 o 
  -2   2  21        2.99        8.74      9.03 o 
  -1   2  21        0.50        1.03      8.89 o 
   0   2  21        0.60       -5.78      8.44 o 
   1   2  21        1.15       14.96     13.29 o 
 -10   3  21       27.00       34.91     12.95 o 
  -9   3  21        1.95        0.93      9.14 o 
  -8   3  21        5.06        0.77      8.66 o 
  -7   3  21        4.62       10.07      9.21 o 
  -6   3  21       73.64       97.71     13.37 o 
  -5   3  21        3.14       -0.20      6.83 o 
  -4   3  21       42.82       46.27     19.27 o 
  -3   3  21        6.10       18.55     15.94 o 
  -2   3  21        9.62        1.28     11.54 o 
  -1   3  21        4.57       -2.00     24.28 o 
   0   3  21        9.01       13.23     10.24 o 
 -10   0  22       20.75        8.70      9.20 o 
  -8   0  22       45.29       35.83     10.38 o 
  -6   0  22        0.72        3.41     16.04 o 
  -4   0  22      143.64      100.69     25.05 o 
  -2   0  22        2.96       11.33     15.10 o 
   0   0  22        3.26        1.36     15.35 o 
 -10   1  22       30.74       28.44      9.21 o 
  -9   1  22        0.54        5.47      7.69 o 
  -8   1  22       26.58       40.05      8.13 o 
  -7   1  22       37.51       55.55      8.45 o 
  -6   1  22       12.50       21.61     13.65 o 
  -5   1  22        6.54       14.77     11.59 o 
  -4   1  22        4.79        5.42     14.41 o 
  -3   1  22        2.37        4.89     10.20 o 
  -2   1  22        7.78        1.93      7.39 o 
  -1   1  22       14.59       16.54      8.98 o 
  -9   2  22       26.23       34.35     11.34 o 
  -8   2  22        0.00        7.79     13.18 o 
  -7   2  22       35.09       56.75     11.40 o 
  -6   2  22        0.62       -3.12      8.50 o 
  -5   2  22        9.06       25.05     18.37 o 
  -4   2  22        2.10       13.29     15.61 o 
  -3   2  22        5.49       13.57      9.83 o 
  -2   2  22        0.36        3.19     12.12 o 
                                                 
